# Supplementary material for: Overexpression of rice jacalin-related mannose-binding lectin (OsJAC1) enhances resistance to ionizing radiation in Arabidopsis
Source: BMC Plant Biol. 2019 Dec 18;19:561. doi: 10.1186/s12870-019-2056-8 (PMC6921557; doi:10.1186/s12870-019-2056-8)
Supplement: Supplementary file 2 — Additional file 2: Table S1. Expression levels of anotated transciprts in OsJAC1-overexpressing Arabidopsis lines. [file 12870_2019_2056_MOESM2_ESM.xlsx]

## Sheet: Sheet1
Table S1. Expression levels of anotated transciprts in OsJAC1-overexpressing Arabidopsis lines
	Normalization												Log2FoldChange							Annotation_phytozome
Gene id	16_5_100Gy_1	16_5_100Gy	16_5_con_1	16_5_con	18_2_100Gy_1	18_2_100Gy	18_2_con_1	18_2_con	.Ler_100Gy_1	Ler_100Gy	Ler_con_1	Ler_con	16_5_100Gy_vs_16_5_con	18_2_100Gy_vs_18_2_con	Ler_100Gy_vs_Ler_con	16_5_con_vs_Ler_con	18_2_con_vs_Ler_con	16_5_100Gy_vs_Ler_100Gy	18_2_100Gy_vs_Ler_100Gy	Defline	RICE geneID	RICE desc.	Pfam	Panther	KOG	KEGG ec	KEGG orthology	GO
AT2G34420.1	70030	46859	68379	68270	58407	54448	69836	65398	47335	49276	89578	72973	-0.23	-0.26	-0.75	-0.25	-0.27	0.27	0.22	photosystem II light harvesting complex gene B1B2	LOC_Os01g41710.1	chlorophyll A-B binding protein, putative, expressed	PF00504	PTHR21649			K08912	GO:0009507,GO:0009535,GO:0009579,GO:0010287,GO:0016020,GO:0030076,GO:0042651,GO:0009769,GO:0015979,GO:0016168,GO:0009765
AT1G29910.1	65805	44605	68947	70180	56699	53388	70951	67394	50981	53057	89035	74515	-0.33	-0.33	-0.65	-0.23	-0.24	0.09	0.08	chlorophyll A/B binding protein 3	LOC_Os01g41710.1	chlorophyll A-B binding protein, putative, expressed	PF00504	PTHR21649			K08912	GO:0005739,GO:0009507,GO:0009535,GO:0009579,GO:0010287,GO:0030076,GO:0009765,GO:0015979,GO:0016168,GO:0016020
AT1G29930.1	65546	46583	71379	72065	58684	54850	74074	72154	53204	55596	90502	76606	-0.36	-0.37	-0.62	-0.22	-0.19	0.04	0.06	chlorophyll A/B binding protein 1	LOC_Os01g41710.1	chlorophyll A-B binding protein, putative, expressed	PF00504	PTHR21649			K08912	GO:0009507,GO:0009535,GO:0009579,GO:0030076,GO:0015979,GO:0016168,GO:0016020,GO:0009765
AT1G29920.1	54602	36684	57651	57926	47196	44909	58412	55246	42082	44016	72955	61381	-0.34	-0.3	-0.64	-0.22	-0.24	0.08	0.1	chlorophyll A/B-binding protein 2	LOC_Os01g41710.1	chlorophyll A-B binding protein, putative, expressed	PF00504	PTHR21649			K08912	GO:0009507,GO:0009535,GO:0009579,GO:0030076,GO:0048046,GO:0009637,GO:0010114,GO:0010218,GO:0015979,GO:0016168,GO:0016020,GO:0009765
AT2G34430.1	54174	35761	48497	48571	42662	39922	49316	45751	32652	33947	62837	50274	-0.11	-0.2	-0.76	-0.22	-0.25	0.43	0.31	light-harvesting chlorophyll-protein complex II subunit B1	LOC_Os01g41710.1	chlorophyll A-B binding protein, putative, expressed	PF00504	PTHR21649			K08912	GO:0009507,GO:0009535,GO:0009579,GO:0009941,GO:0010287,GO:0016020,GO:0030076,GO:0042651,GO:0009769,GO:0015979,GO:0016168,GO:0009765
AT2G21660.1	45541	42327	37037	47638	37628	34197	54166	77401	45417	49486	61104	67059	0.05	-0.87	-0.43	-0.6	0.04	-0.11	-0.4	cold, circadian rhythm, and rna binding 2	LOC_Os03g46770.1	RNA recognition motif containing protein, expressed	PF00076	PTHR24012,PTHR24012:SF31	KOG0107			GO:0005634,GO:0005737,GO:0005777,GO:0009507,GO:0006406,GO:0006970,GO:0007623,GO:0009409,GO:0009651,GO:0010043,GO:0010119,GO:0010228,GO:0010501,GO:0032508,GO:0045087,GO:0046686,GO:0003690,GO:0003697,GO:0003723,GO:0003676
AT2G21660.2	43204	40867	35315	45761	36185	32701	52129	75054	43594	49034	58461	64829	0.05	-0.88	-0.41	-0.6	0.04	-0.14	-0.43	cold, circadian rhythm, and rna binding 2	LOC_Os03g46770.1	RNA recognition motif containing protein, expressed	PF00076	PTHR24012,PTHR24012:SF31	KOG0107			GO:0005634,GO:0005737,GO:0005777,GO:0009507,GO:0006406,GO:0006970,GO:0007623,GO:0009409,GO:0009651,GO:0010043,GO:0010119,GO:0010228,GO:0010501,GO:0032508,GO:0045087,GO:0046686,GO:0003690,GO:0003697,GO:0003723,GO:0003676
AT3G26520.1	42685	36193	32861	32639	40154	35325	36906	35764	32074	31890	34646	31023	0.27	0.05	-0.04	0	0.15	0.3	0.24	tonoplast intrinsic protein 2	LOC_Os03g05290.1	aquaporin protein, putative, expressed	PF00230	PTHR19139,PTHR19139:SF52	KOG0223		K09873	GO:0005773,GO:0005783,GO:0005886,GO:0009507,GO:0016020,GO:0043674,GO:0006810,GO:0009651,GO:0030104,GO:0042742,GO:0080170,GO:0015250,GO:0005215
AT1G75750.1	37067	24595	20015	21245	23374	23382	22789	25614	21275	19412	18246	17016	0.58	-0.05	0.21	0.23	0.46	0.6	0.2	GAST1 protein homolog 1	LOC_Os05g35690.1	GASR6 - Gibberellin-regulated GASA/GAST/Snakin family protein precursor, expressed	PF02704					GO:0009505,GO:0009737,GO:0009739,GO:0009741,GO:0009826,GO:0003674
AT4G05320.2	35567	32636	25794	27645	31989	35753	26730	25148	37789	38873	25766	23498	0.35	0.38	0.64	0.12	0.07	-0.17	-0.18	polyubiquitin 10	LOC_Os06g46770.1	ubiquitin family protein, putative, expressed	PF00240	PTHR10666	KOG0005		K08770	GO:0006464,GO:0007568,GO:0009751,GO:0005515
AT1G20620.1	35283	38753	32168	31331	52009	55738	31873	28468	77848	81381	34749	33806	0.22	0.84	1.22	-0.11	-0.18	-1.1	-0.56	catalase 3	LOC_Os03g03910.1	catalase domain containing protein, expressed	PF06628,PF00199	PTHR11465	KOG0047	1.11.1.6	K03781	GO:0005618,GO:0005739,GO:0005773,GO:0005777,GO:0005886,GO:0009507,GO:0009570,GO:0009941,GO:0016020,GO:0022626,GO:0048046,GO:0006995,GO:0009409,GO:0009416,GO:0009970,GO:0016036,GO:0042744,GO:0046686,GO:0004096,GO:0050897,GO:0020037,GO:0055114,GO:0006979,GO:0005506
AT4G05320.3	35027	31714	25066	26711	31159	34865	25948	24149	36802	37906	25263	22814	0.37	0.4	0.64	0.11	0.06	-0.16	-0.18	polyubiquitin 10	LOC_Os06g46770.1	ubiquitin family protein, putative, expressed	PF00240	PTHR10666	KOG0005		K08770	GO:0006464,GO:0007568,GO:0009751,GO:0005515
AT1G20620.4	34909	36839	30532	29752	49926	52737	30462	26836	74729	77702	34227	32896	0.25	0.84	1.18	-0.16	-0.23	-1.09	-0.57	catalase 3	LOC_Os03g03910.1	catalase domain containing protein, expressed	PF06628,PF00199	PTHR11465	KOG0047	1.11.1.6	K03781	GO:0005618,GO:0005739,GO:0005773,GO:0005777,GO:0005886,GO:0009507,GO:0009570,GO:0009941,GO:0016020,GO:0022626,GO:0048046,GO:0006995,GO:0009409,GO:0009416,GO:0009970,GO:0016036,GO:0042744,GO:0046686,GO:0004096,GO:0050897,GO:0005506,GO:0020037,GO:0055114,GO:0006979
AT1G20620.6	34891	36803	30519	29725	49897	52695	30438	26794	74664	77639	34209	32875	0.25	0.84	1.18	-0.16	-0.23	-1.09	-0.57
AT4G05320.4	34752	30851	24538	26072	30244	34058	25362	23372	36036	37076	25066	22456	0.37	0.4	0.62	0.09	0.04	-0.16	-0.19	polyubiquitin 10	LOC_Os06g46770.2	ubiquitin family protein, putative, expressed	PF00240	PTHR10666	KOG0005		K08770	GO:0006464,GO:0007568,GO:0009751,GO:0005515
AT1G75750.2	33859	22820	18938	19983	22178	22264	21179	23988	19868	18216	16602	15367	0.54	-0.02	0.25	0.28	0.5	0.57	0.22	GAST1 protein homolog 1	LOC_Os05g35690.1	GASR6 - Gibberellin-regulated GASA/GAST/Snakin family protein precursor, expressed	PF02704					GO:0009505,GO:0009737,GO:0009739,GO:0009741,GO:0009826,GO:0003674
AT1G20620.2	33767	37661	31247	30419	50355	54318	30906	27563	75543	79057	33129	32313	0.21	0.84	1.24	-0.09	-0.16	-1.11	-0.56	catalase 3	LOC_Os03g03910.1	catalase domain containing protein, expressed	PF00199	PTHR11465	KOG0047	1.11.1.6	K03781	GO:0005618,GO:0005739,GO:0005773,GO:0005777,GO:0005886,GO:0009507,GO:0009570,GO:0009941,GO:0016020,GO:0022626,GO:0048046,GO:0006995,GO:0009409,GO:0009416,GO:0009970,GO:0016036,GO:0042744,GO:0046686,GO:0004096,GO:0050897,GO:0020037,GO:0055114
AT1G20620.5	33256	37777	31284	30434	50316	54318	30996	27606	75538	79352	32783	32055	0.2	0.84	1.26	-0.07	-0.15	-1.12	-0.57	catalase 3	LOC_Os06g51150.1	catalase isozyme B, putative, expressed	PF06628,PF00199	PTHR11465	KOG0047	1.11.1.6	K03781	GO:0005618,GO:0005739,GO:0005773,GO:0005777,GO:0005886,GO:0009507,GO:0009570,GO:0009941,GO:0016020,GO:0022626,GO:0048046,GO:0006995,GO:0009409,GO:0009416,GO:0009970,GO:0016036,GO:0042744,GO:0046686,GO:0004096,GO:0050897,GO:0020037,GO:0055114,GO:0006979,GO:0005506
AT1G20620.7	31933	34263	27917	27301	45628	48596	28128	24787	69235	72024	31124	29930	0.26	0.83	1.21	-0.14	-0.21	-1.09	-0.58
AT4G05320.6	30452	27108	21095	22932	26464	29813	22033	20951	31468	32151	22078	19992	0.39	0.39	0.6	0.07	0.03	-0.14	-0.18	polyubiquitin 10	LOC_Os06g46770.1	ubiquitin family protein, putative, expressed	PF00240	PTHR10666	KOG0005		K08770	GO:0006464,GO:0007568,GO:0009751,GO:0005515
AT4G05320.1	29262	26995	21052	22764	26620	29417	22098	21029	31231	31829	21106	19342	0.36	0.38	0.64	0.12	0.09	-0.16	-0.17	polyubiquitin 10	LOC_Os06g46770.2	ubiquitin family protein, putative, expressed	PF00240	PTHR10666	KOG0005		K08770	GO:0006464,GO:0007568,GO:0009751,GO:0005515
AT1G67090.1	27340	19636	34688	36050	24813	26437	33379	33515	35286	32790	65462	58948	-0.59	-0.38	-0.87	-0.81	-0.9	-0.54	-0.41	ribulose bisphosphate carboxylase small chain 1A	LOC_Os12g19381.1	ribulose bisphosphate carboxylase small chain, chloroplast precursor, putative, expressed	PF00101,PF12338			4.1.1.39	K01602	GO:0009507,GO:0009535,GO:0009570,GO:0009573,GO:0009579,GO:0009941,GO:0016020,GO:0022626,GO:0031977,GO:0048046,GO:0009409,GO:0009637,GO:0010114,GO:0010218,GO:0015977,GO:0005507,GO:0016984
AT1G67090.2	26873	19248	33620	35286	24167	25925	32756	32952	34694	32281	64089	57759	-0.58	-0.39	-0.86	-0.82	-0.89	-0.54	-0.42	ribulose bisphosphate carboxylase small chain 1A	LOC_Os12g19381.1	ribulose bisphosphate carboxylase small chain, chloroplast precursor, putative, expressed	PF00101,PF12338			4.1.1.39	K01602	GO:0009507,GO:0009535,GO:0009570,GO:0009573,GO:0009579,GO:0009941,GO:0016020,GO:0022626,GO:0031977,GO:0048046,GO:0009409,GO:0009637,GO:0010114,GO:0010218,GO:0015977,GO:0005507,GO:0016984
AT4G35770.1	26621	16363	7424	7949	17963	18904	9819	10389	10430	9229	7414	6401	1.48	0.87	0.51	0.15	0.55	1.13	0.91	Rhodanese/Cell cycle control phosphatase superfamily protein	LOC_Os06g50930.1	rhodanese-like domain containing protein, putative, expressed	PF00581	PTHR13253:SF26,PTHR13253	KOG1530			GO:0009507,GO:0006979,GO:0007568,GO:0009416,GO:0009611,GO:0009744,GO:0009753,GO:0003674
AT4G35770.3	26598	16353	7421	7943	17954	18891	9812	10383	10421	9223	7405	6396	1.48	0.87	0.51	0.15	0.55	1.13	0.91	Rhodanese/Cell cycle control phosphatase superfamily protein	LOC_Os06g50930.1	rhodanese-like domain containing protein, putative, expressed	PF00581	PTHR13253	KOG1530			GO:0009507,GO:0006979,GO:0007568,GO:0009416,GO:0009611,GO:0009744,GO:0009753,GO:0003674
AT3G16640.1	25586	17312	18715	18226	18383	17224	19039	19759	18982	17212	26571	23839	0.22	-0.12	-0.48	-0.45	-0.38	0.25	-0.02	translationally controlled tumor protein	LOC_Os11g43900.1	translationally-controlled tumor protein, putative, expressed	PF00838	PTHR11991	KOG1727			GO:0005634,GO:0005737,GO:0005886,GO:0009507,GO:0009579,GO:0048046,GO:0001558,GO:0009860,GO:0010252,GO:0042742,GO:0046686,GO:0048364,GO:0048527,GO:0048768
AT4G35770.2	25251	15680	7103	7653	17159	18141	9393	10033	9973	8838	7045	6130	1.47	0.86	0.51	0.16	0.56	1.12	0.91	Rhodanese/Cell cycle control phosphatase superfamily protein	LOC_Os06g50930.1	rhodanese-like domain containing protein, putative, expressed	PF00581	PTHR13253	KOG1530			GO:0009507,GO:0006979,GO:0007568,GO:0009416,GO:0009611,GO:0009744,GO:0009753,GO:0003674
AT4G30270.1	24997	19442	16044	16323	25036	23219	18370	19025	19830	19316	13371	13297	0.46	0.37	0.55	0.28	0.49	0.18	0.3	xyloglucan endotransglucosylase/hydrolase 24	LOC_Os06g48200.1	glycosyl hydrolases family 16, putative, expressed	PF00722,PF06955	PTHR10963,PTHR10963:SF14		2.4.1.207	K08235	GO:0005618,GO:0005737,GO:0005886,GO:0009505,GO:0007568,GO:0009739,GO:0009740,GO:0009741,GO:0009828,GO:0016762,GO:0016798,GO:0004553,GO:0005975,GO:0006073,GO:0048046
AT4G05320.5	24720	22084	17025	18589	21930	24107	18070	17436	25645	25882	17861	16278	0.39	0.37	0.59	0.06	0.06	-0.14	-0.16	polyubiquitin 10	LOC_Os06g46770.1	ubiquitin family protein, putative, expressed	PF00240	PTHR10666	KOG0005		K08770	GO:0006464,GO:0007568,GO:0009751,GO:0005515
AT4G35770.5	23489	14998	6747	7283	16200	17190	8967	9634	9523	8425	6639	5829	1.46	0.84	0.53	0.17	0.58	1.1	0.9
AT5G03240.1	22890	22219	17645	17260	22799	23456	20977	19400	19487	20612	18345	16553	0.37	0.2	0.2	0	0.21	0.17	0.21	polyubiquitin 3	LOC_Os06g46770.1	ubiquitin family protein, putative, expressed	PF00240	PTHR10666	KOG0005			GO:0005622,GO:0005773,GO:0006464,GO:0006511,GO:0009416,GO:0010224,GO:0005515
AT5G38410.1	22723	16040	29935	32744	18990	20772	27023	27590	29154	27207	60779	54898	-0.69	-0.46	-1.04	-0.88	-1.08	-0.54	-0.5	Ribulose bisphosphate carboxylase (small chain) family protein	LOC_Os12g19381.1	ribulose bisphosphate carboxylase small chain, chloroplast precursor, putative, expressed	PF00101,PF12338			4.1.1.39	K01602	GO:0005618,GO:0009507,GO:0009570,GO:0009573,GO:0009579,GO:0016020,GO:0022626,GO:0048046,GO:0009637,GO:0010114,GO:0010218,GO:0015977,GO:0016984
AT4G35770.6	22686	14607	6504	7072	15639	16827	8662	9391	9177	8184	6384	5612	1.46	0.85	0.53	0.18	0.59	1.1	0.9
AT5G03240.3	22270	20705	16586	16035	21414	22193	19502	17464	18249	19245	17638	15504	0.4	0.24	0.18	-0.02	0.16	0.2	0.22	polyubiquitin 3	LOC_Os06g46770.1	ubiquitin family protein, putative, expressed	PF00240	PTHR10666	KOG0005			GO:0005622,GO:0005773,GO:0006464,GO:0006511,GO:0009416,GO:0010224,GO:0005515
AT5G03240.2	22156	20348	16461	15888	21229	21930	19302	17111	18015	19016	17492	15373	0.39	0.25	0.17	-0.02	0.15	0.2	0.22	polyubiquitin 3	LOC_Os06g46770.1	ubiquitin family protein, putative, expressed	PF00240	PTHR10666	KOG0005			GO:0005622,GO:0005773,GO:0006464,GO:0006511,GO:0009416,GO:0010224,GO:0005515
AT4G05320.8	22076	20822	16411	17951	19981	22548	17018	16484	24010	24633	16339	15231	0.32	0.34	0.62	0.12	0.09	-0.18	-0.19
AT5G38430.1	22020	15216	28587	31108	18385	20046	25764	26171	27626	25677	57473	51703	-0.68	-0.43	-1.03	-0.87	-1.07	-0.52	-0.47	Ribulose bisphosphate carboxylase (small chain) family protein	LOC_Os12g17600.1	ribulose bisphosphate carboxylase small chain, chloroplast precursor, putative, expressed	PF00101,PF12338			4.1.1.39	K01602	GO:0009507,GO:0009570,GO:0009573,GO:0009579,GO:0009941,GO:0016020,GO:0048046,GO:0009637,GO:0010114,GO:0010218,GO:0015977,GO:0016984
AT5G38430.2	21974	15139	28532	31007	18349	19964	25672	26050	27533	25571	57314	51544	-0.68	-0.43	-1.04	-0.87	-1.07	-0.52	-0.47
AT5G38420.1	21720	15175	28688	30487	18314	19640	25402	25815	27032	25380	57049	51355	-0.68	-0.43	-1.05	-0.87	-1.08	-0.51	-0.47	Ribulose bisphosphate carboxylase (small chain) family protein	LOC_Os12g19381.1	ribulose bisphosphate carboxylase small chain, chloroplast precursor, putative, expressed	PF00101,PF12338			4.1.1.39	K01602	GO:0009507,GO:0009570,GO:0009573,GO:0009579,GO:0009941,GO:0016020,GO:0022626,GO:0048046,GO:0009637,GO:0010114,GO:0010218,GO:0015977,GO:0016984
AT1G76180.1	20917	13255	4355	4386	14141	12653	4388	4887	15553	14954	6199	6011	1.97	1.53	1.32	-0.48	-0.4	0.16	-0.19	Dehydrin family protein	LOC_Os02g44870.1	dehydrin, putative, expressed	PF00257					GO:0005886,GO:0009507,GO:0006950,GO:0009269,GO:0009409,GO:0009414,GO:0009415,GO:0009737,GO:0005509
AT1G76180.2	20827	13219	4338	4368	14079	12624	4375	4872	15514	14920	6172	5957	1.97	1.53	1.33	-0.48	-0.39	0.16	-0.19	Dehydrin family protein	LOC_Os02g44870.1	dehydrin, putative, expressed	PF00257					GO:0005886,GO:0009507,GO:0006950,GO:0009269,GO:0009409,GO:0009414,GO:0009415,GO:0009737,GO:0005509
AT1G07930.1	20247	21699	23807	23231	21144	22524	25287	22386	25183	27094	22775	21519	-0.17	-0.13	0.24	0.09	0.11	-0.32	-0.26	GTP binding Elongation factor Tu family protein	LOC_Os03g08050.1	elongation factor Tu, putative, expressed	PF00009,PF03144,PF03143	PTHR23115:SF57,PTHR23115	KOG0052			GO:0005739,GO:0005773,GO:0006414,GO:0003746,GO:0005516,GO:0003924,GO:0005525
AT4G35770.4	20218	13617	6040	6557	14411	15577	8041	8821	8533	7599	5811	5168	1.43	0.83	0.56	0.2	0.62	1.07	0.89
AT1G07940.1	20189	21872	23959	23339	21276	22750	25414	22354	25362	27304	22592	21420	-0.17	-0.12	0.26	0.1	0.12	-0.32	-0.26	GTP binding Elongation factor Tu family protein	LOC_Os03g08050.1	elongation factor Tu, putative, expressed	PF00009,PF03144,PF03143	PTHR23115:SF57,PTHR23115	KOG0052			GO:0005739,GO:0005886,GO:0006414,GO:0003746,GO:0005516,GO:0003924,GO:0005525
AT1G07920.1	20023	21864	23886	23249	21276	22715	25334	22249	25262	27249	22385	21212	-0.17	-0.11	0.27	0.11	0.13	-0.33	-0.26	GTP binding Elongation factor Tu family protein	LOC_Os03g08050.1	elongation factor Tu, putative, expressed	PF00009,PF03144,PF03143	PTHR23115:SF57,PTHR23115	KOG0052	3.6.5.3	K03231	GO:0005730,GO:0005739,GO:0005886,GO:0009507,GO:0016020,GO:0046686,GO:0003746,GO:0005516,GO:0003924,GO:0005525
AT1G07940.4	20023	21528	23612	22963	20948	22301	25015	21928	24930	26860	22428	21221	-0.16	-0.12	0.25	0.09	0.1	-0.32	-0.26
AT1G07940.2	19988	21471	23554	22911	20879	22256	24967	21870	24863	26788	22409	21190	-0.16	-0.12	0.24	0.09	0.1	-0.32	-0.26	GTP binding Elongation factor Tu family protein	LOC_Os03g08050.1	elongation factor Tu, putative, expressed	PF00009,PF03144,PF03143	PTHR23115:SF57,PTHR23115	KOG0052			GO:0005739,GO:0005886,GO:0006414,GO:0003746,GO:0005516,GO:0003924,GO:0005525
AT1G07940.3	19988	21465	23558	22911	20881	22254	24971	21864	24864	26792	22414	21197	-0.16	-0.12	0.24	0.09	0.1	-0.32	-0.26
AT4G02890.4	19863	18934	14845	16035	18870	20962	15635	14854	21673	22104	13859	13162	0.33	0.39	0.7	0.19	0.17	-0.17	-0.14	Ubiquitin family protein	LOC_Os06g46770.1	ubiquitin family protein, putative, expressed	PF00240	PTHR10666	KOG0005			GO:0005773,GO:0006464,GO:0006511,GO:0005515
AT5G38410.3	19353	13570	25685	28591	15544	17447	22780	23630	25066	23342	53523	48315	-0.72	-0.49	-1.07	-0.91	-1.13	-0.56	-0.55	Ribulose bisphosphate carboxylase (small chain) family protein	LOC_Os12g19381.1	ribulose bisphosphate carboxylase small chain, chloroplast precursor, putative, expressed	PF00101,PF12338			4.1.1.39	K01602	GO:0005618,GO:0009507,GO:0009570,GO:0009573,GO:0009579,GO:0016020,GO:0022626,GO:0048046,GO:0009637,GO:0010114,GO:0010218,GO:0015977,GO:0016984
AT4G02890.3	19324	17871	13839	14848	17710	19859	14656	13658	20480	20917	13343	12386	0.37	0.41	0.69	0.16	0.14	-0.15	-0.14	Ubiquitin family protein	LOC_Os06g46770.2	ubiquitin family protein, putative, expressed	PF00240	PTHR10666	KOG0005			GO:0005773,GO:0006464,GO:0006511,GO:0005515
AT5G60390.1	19296	20908	23818	23304	20166	21765	25168	22502	24704	26431	23433	22261	-0.23	-0.19	0.16	0.04	0.06	-0.35	-0.29	GTP binding Elongation factor Tu family protein	LOC_Os03g08020.1	elongation factor Tu, putative, expressed	PF00009,PF03144,PF03143	PTHR23115:SF57,PTHR23115	KOG0052			GO:0005634,GO:0005737,GO:0005739,GO:0005773,GO:0005886,GO:0006414,GO:0003746,GO:0005516,GO:0003924,GO:0005525
AT5G60390.3	19281	20885	23774	23259	20146	21735	25146	22465	24659	26397	23392	22220	-0.23	-0.19	0.16	0.04	0.06	-0.35	-0.29	GTP binding Elongation factor Tu family protein	LOC_Os03g08020.1	elongation factor Tu, putative, expressed	PF00009,PF03144,PF03143	PTHR23115:SF57,PTHR23115	KOG0052			GO:0005634,GO:0005737,GO:0005739,GO:0005773,GO:0005886,GO:0006414,GO:0003746,GO:0005516,GO:0003924,GO:0005525
AT5G60390.2	19113	20339	23113	22547	19640	21078	24440	21614	24011	25718	23078	21722	-0.21	-0.18	0.15	0.03	0.04	-0.33	-0.29	GTP binding Elongation factor Tu family protein	LOC_Os03g08020.1	elongation factor Tu, putative, expressed	PF00009,PF03144,PF03143	PTHR23115:SF57,PTHR23115	KOG0052			GO:0005634,GO:0005737,GO:0005739,GO:0005773,GO:0005886,GO:0006414,GO:0003746,GO:0005516,GO:0003924,GO:0005525
AT4G05050.1	18118	16835	13350	14620	16660	18281	13998	13876	19461	19672	13342	12388	0.32	0.33	0.6	0.12	0.12	-0.16	-0.16	ubiquitin 11	LOC_Os06g46770.1	ubiquitin family protein, putative, expressed	PF00240	PTHR10666	KOG0005			GO:0005622,GO:0006464,GO:0006511,GO:0009651,GO:0005515
AT5G38410.2	17954	12805	23727	26476	14533	16317	21283	22200	23347	21771	49255	44402	-0.71	-0.5	-1.05	-0.9	-1.11	-0.55	-0.55	Ribulose bisphosphate carboxylase (small chain) family protein	LOC_Os12g19381.1	ribulose bisphosphate carboxylase small chain, chloroplast precursor, putative, expressed	PF00101,PF12338			4.1.1.39	K01602	GO:0005618,GO:0009507,GO:0009570,GO:0009573,GO:0009579,GO:0016020,GO:0022626,GO:0048046,GO:0009637,GO:0010114,GO:0010218,GO:0015977,GO:0016984
AT5G01530.1	17734	14674	16294	17070	15792	15906	15707	14964	15846	15288	19748	17085	-0.04	0.05	-0.24	-0.14	-0.26	0.06	0.03	light harvesting complex photosystem II	LOC_Os07g37240.1	chlorophyll A-B binding protein, putative, expressed	PF00504	PTHR21649			K08915	GO:0009507,GO:0009535,GO:0009579,GO:0010287,GO:0016020,GO:0030076,GO:0009637,GO:0010114,GO:0010218,GO:0015979,GO:0016168,GO:0009765
AT5G20620.1	17691	15778	12509	12395	16246	17658	15037	12771	14324	15156	13568	11789	0.43	0.29	0.22	-0.03	0.13	0.18	0.2	ubiquitin 4	LOC_Os06g46770.1	ubiquitin family protein, putative, expressed	PF00240	PTHR10666	KOG0005		K08770	GO:0006464,GO:0006511,GO:0042787,GO:0005515
AT1G07590.1	17594	9727	7923	10931	11242	10485	10634	15484	12577	9682	16078	17783	0.54	-0.27	-0.61	-0.84	-0.37	0.3	-0.03	Tetratricopeptide repeat (TPR)-like superfamily protein	LOC_Os08g06500.1	PPR repeat domain containing protein, putative, expressed	PF01535	PTHR24015				GO:0005739,GO:0046686
AT4G05050.3	17387	15243	12109	13058	15103	16757	12694	12193	17812	17974	12692	11338	0.37	0.36	0.57	0.07	0.05	-0.13	-0.17	ubiquitin 11	LOC_Os06g46770.2	ubiquitin family protein, putative, expressed	PF00240	PTHR10666	KOG0005			GO:0005622,GO:0006464,GO:0006511,GO:0009651,GO:0005515
AT4G05050.2	17374	15257	12179	13403	15047	16703	12692	12188	18006	18053	12715	11371	0.35	0.35	0.58	0.09	0.05	-0.14	-0.18	ubiquitin 11	LOC_Os06g46770.1	ubiquitin family protein, putative, expressed	PF00240	PTHR10666	KOG0005			GO:0005622,GO:0006464,GO:0006511,GO:0009651,GO:0005515
AT3G27060.1	16890	14565	365	340	13926	13448	470	501	15038	15150	484	414	5.48	4.82	5.07	-0.35	0.11	0.06	-0.14	Ferritin/ribonucleotide reductase-like family protein	LOC_Os06g14620.1	ribonucleoside-diphosphate reductase small chain, putative, expressed	PF00268	PTHR23409,PTHR23409:SF6	KOG1567	1.17.4.1	K10808	GO:0005575,GO:0006260,GO:0006281,GO:0007275,GO:0009186,GO:0012501,GO:0051726,GO:0004748,GO:0016491,GO:0046914,GO:0055114
AT5G02500.1	16719	23715	25261	25532	20659	21659	24240	22201	26499	27974	20339	21364	-0.33	-0.13	0.39	0.28	0.16	-0.43	-0.36	heat shock cognate protein 70-1	LOC_Os11g47760.1	DnaK family protein, putative, expressed	PF00012	PTHR19375	KOG0100		K03283	GO:0005618,GO:0005634,GO:0005730,GO:0005829,GO:0005886,GO:0009507,GO:0016020,GO:0022626,GO:0048046,GO:0006457,GO:0009408,GO:0009409,GO:0009615,GO:0046686,GO:0005524
AT5G20620.2	16251	13824	10718	10887	14025	15579	13081	11114	12631	13224	12347	10486	0.48	0.29	0.18	-0.08	0.08	0.22	0.2
AT1G65970.1	16100	8935	5505	5630	10919	10331	6521	7693	9117	8346	7324	6649	1.17	0.58	0.32	-0.33	0.02	0.52	0.28	thioredoxin-dependent peroxidase 2	LOC_Os01g48420.1	peroxiredoxin, putative, expressed	PF08534	PTHR10430	KOG0541			GO:0005575,GO:0045454,GO:0016209,GO:0016491,GO:0055114
AT5G54770.1	16057	12759	14938	15033	16627	16492	16034	15149	14429	14420	18256	16034	-0.06	0.09	-0.25	-0.19	-0.14	0	0.2	thiazole biosynthetic enzyme, chloroplast (ARA6) (THI1) (THI4)	LOC_Os07g34570.1	FAD dependent oxidoreductase domain containing protein, expressed	PF01946	PTHR10617,PTHR10617:SF54	KOG2960		K03146	GO:0005739,GO:0009507,GO:0009570,GO:0009579,GO:0009941,GO:0010319,GO:0006974,GO:0009228,GO:0009409,GO:0018131,GO:0008270,GO:0042803
AT1G07930.2	15946	17595	19329	19038	17267	18345	20595	18759	20746	22030	17835	17105	-0.19	-0.14	0.29	0.14	0.17	-0.35	-0.26	GTP binding Elongation factor Tu family protein	LOC_Os03g08020.1	elongation factor Tu, putative, expressed	PF00009,PF03143	PTHR23115:SF57,PTHR23115	KOG0052			GO:0005739,GO:0005773,GO:0006414,GO:0003746,GO:0005516,GO:0003924,GO:0005525
AT3G09260.1	15692	14302	26933	25811	16150	16584	18560	17661	15296	15710	18223	17901	-0.81	-0.15	-0.22	0.55	0	-0.05	0.08	Glycosyl hydrolase superfamily protein	LOC_Os06g21570.1	Os6bglu24 - beta-glucosidase homologue, similar to G. max isohydroxyurate hydrolase, expressed	PF00232	PTHR10353	KOG0626			GO:0005634,GO:0005773,GO:0005777,GO:0010168,GO:0016020,GO:0006970,GO:0009610,GO:0009651,GO:0070417,GO:0080119,GO:0004553,GO:0005507,GO:0008422,GO:0015928,GO:0005975
AT3G02470.3	15391	16611	15675	15337	16454	16349	14423	13410	17103	17457	14831	14752	0.05	0.24	0.22	0.07	-0.09	-0.11	-0.08	S-adenosylmethionine decarboxylase	LOC_Os02g39795.1	S-adenosyl-l-methionine decarboxylase leader peptide, putative, expressed	PF01536	PTHR11570	KOG0788	4.1.1.50	K01611	GO:0005575,GO:0006596,GO:0004014,GO:0006597,GO:0008295
AT4G02890.1	15329	13236	10348	10872	13305	14682	10998	9865	15265	15561	10514	9519	0.43	0.42	0.62	0.08	0.06	-0.11	-0.14	Ubiquitin family protein	LOC_Os06g46770.1	ubiquitin family protein, putative, expressed	PF00240	PTHR10666	KOG0005			GO:0005773,GO:0006464,GO:0006511,GO:0005515
AT2G13360.1	15325	13319	9445	9331	13602	13633	9557	8728	9933	9990	10458	9585	0.61	0.57	-0.01	-0.09	-0.13	0.52	0.45	alanine:glyoxylate aminotransferase	LOC_Os08g39300.4	aminotransferase, putative, expressed	PF00266	PTHR21152,PTHR21152:SF7	KOG2862	2.6.1.44,2.6.1.45,2.6.1.51	K00830	GO:0005777,GO:0005886,GO:0009507,GO:0009570,GO:0016020,GO:0048046,GO:0009853,GO:0004760,GO:0008453,GO:0050281,GO:0008152
AT2G13360.3	15324	13319	9445	9329	13602	13632	9556	8728	9933	9990	10458	9585	0.61	0.57	-0.01	-0.09	-0.13	0.52	0.45
AT2G13360.2	15320	13304	9440	9323	13591	13624	9547	8716	9927	9976	10441	9580	0.61	0.58	-0.01	-0.09	-0.13	0.52	0.45	alanine:glyoxylate aminotransferase	LOC_Os08g39300.4	aminotransferase, putative, expressed	PF00266	PTHR21152,PTHR21152:SF7	KOG2862	2.6.1.44,2.6.1.45,2.6.1.51	K00830	GO:0005777,GO:0005886,GO:0009507,GO:0009570,GO:0016020,GO:0048046,GO:0009853,GO:0004760,GO:0008453,GO:0050281,GO:0008152
AT4G02890.2	15283	12971	10201	10778	13297	14606	10757	9797	15141	15313	10295	9403	0.43	0.44	0.63	0.09	0.06	-0.11	-0.13	Ubiquitin family protein	LOC_Os06g46770.2	ubiquitin family protein, putative, expressed	PF00240	PTHR10666	KOG0005			GO:0005773,GO:0006464,GO:0006511,GO:0005515
AT3G47340.1	15267	19801	9615	9182	18048	18753	10219	9127	14157	14960	4845	4743	0.9	0.93	1.6	0.97	1.01	0.27	0.34	glutamine-dependent asparagine synthase 1	LOC_Os06g15420.1	asparagine synthetase, putative, expressed	PF00733	PTHR11772	KOG0571	6.3.5.4	K01953	GO:0009063,GO:0009416,GO:0009646,GO:0009651,GO:0009744,GO:0009749,GO:0009750,GO:0043617,GO:0004066,GO:0008152,GO:0006529
AT3G16240.1	15211	12056	12113	12573	12922	12741	15351	14913	10643	10030	11611	10314	0.14	-0.24	-0.08	0.17	0.46	0.4	0.31	delta tonoplast integral protein	LOC_Os02g44080.1	aquaporin protein, putative, expressed	PF00230	PTHR19139,PTHR19139:SF30	KOG0223		K09873	GO:0000326,GO:0005618,GO:0005773,GO:0005886,GO:0009505,GO:0009507,GO:0009705,GO:0009941,GO:0016020,GO:0042807,GO:0006810,GO:0006833,GO:0015840,GO:0015200,GO:0015204,GO:0015250,GO:0051739,GO:0005215
AT3G02470.1	14982	15919	14995	14635	15613	15592	13842	12605	16386	16734	14454	14188	0.06	0.24	0.21	0.05	-0.12	-0.1	-0.09	S-adenosylmethionine decarboxylase	LOC_Os02g39795.1	S-adenosyl-l-methionine decarboxylase leader peptide, putative, expressed	PF01536	PTHR11570	KOG0788	4.1.1.50	K01611	GO:0005575,GO:0006596,GO:0004014,GO:0006597,GO:0008295
AT3G47470.1	14824	12038	15864	16470	12847	12459	15424	15388	14347	13373	20674	20010	-0.27	-0.28	-0.55	-0.33	-0.4	-0.05	-0.13	light-harvesting chlorophyll-protein complex I subunit A4	LOC_Os08g33820.1	chlorophyll A-B binding protein, putative, expressed	PF00504	PTHR21649			K08910	GO:0009507,GO:0009535,GO:0009579,GO:0009941,GO:0010287,GO:0016020,GO:0030076,GO:0015979,GO:0080167,GO:0016168,GO:0009765
AT3G02470.4	14745	15586	14810	14380	15471	15333	13570	12206	15987	16414	14170	13876	0.06	0.26	0.21	0.06	-0.12	-0.1	-0.07	S-adenosylmethionine decarboxylase	LOC_Os02g39795.1	S-adenosyl-l-methionine decarboxylase leader peptide, putative, expressed	PF01536	PTHR11570	KOG0788	4.1.1.50	K01611	GO:0005575,GO:0006596,GO:0004014,GO:0006597,GO:0008295
AT1G60740.1	14619	8442	5155	5316	10261	9940	6087	7311	8561	7884	6677	6138	1.14	0.59	0.36	-0.29	0.06	0.49	0.3	Thioredoxin superfamily protein	LOC_Os01g48420.1	peroxiredoxin, putative, expressed	PF08534	PTHR10430	KOG0541	1.11.1.15	K03386	GO:0005886,GO:0045454,GO:0016209,GO:0016491,GO:0055114
AT3G47340.2	14483	19317	9368	8980	17528	18338	9963	8870	13788	14607	4594	4541	0.88	0.93	1.64	1.01	1.04	0.25	0.34	glutamine-dependent asparagine synthase 1	LOC_Os06g15420.1	asparagine synthetase, putative, expressed	PF00733	PTHR11772	KOG0571	6.3.5.4	K01953	GO:0009063,GO:0009416,GO:0009646,GO:0009651,GO:0009744,GO:0009749,GO:0009750,GO:0043617,GO:0004066,GO:0008152,GO:0006529
AT3G16770.1	14065	13816	13180	14680	14317	14615	13154	15124	14662	11956	13408	14007	0	0.03	-0.04	0.02	0.04	0.07	0.12	ethylene-responsive element binding protein	LOC_Os07g47790.1	AP2 domain containing protein, expressed	PF00847				K09286	GO:0005634,GO:0006950,GO:0008219,GO:0009723,GO:0009735,GO:0009873,GO:0051707,GO:0003677,GO:0003700,GO:0016563,GO:0006355
AT3G54890.1	14060	12187	14093	15779	11975	10919	15262	17287	11832	11388	21312	19838	-0.19	-0.51	-0.83	-0.46	-0.34	0.18	-0.02	photosystem I light harvesting complex gene 1	LOC_Os06g21590.1	chlorophyll A-B binding protein, putative, expressed	PF00504	PTHR21649			K08907	GO:0009507,GO:0009535,GO:0009579,GO:0009941,GO:0010287,GO:0016020,GO:0030076,GO:0009637,GO:0009768,GO:0010114,GO:0010218,GO:0015979,GO:0016168,GO:0009765
AT1G61520.1	13969	13360	15401	15186	13593	15030	16176	15625	12601	12681	18237	16586	-0.16	-0.15	-0.46	-0.19	-0.13	0.11	0.18	photosystem I light harvesting complex gene 3	LOC_Os02g10390.1	chlorophyll A-B binding protein, putative, expressed	PF00504	PTHR21649			K08909	GO:0009507,GO:0009535,GO:0009579,GO:0010287,GO:0016020,GO:0030076,GO:0009765,GO:0015979,GO:0016168
AT3G47340.3	13845	18693	9005	8661	16813	17540	9572	8611	13283	14027	4431	4386	0.88	0.92	1.63	1	1.04	0.25	0.33	glutamine-dependent asparagine synthase 1	LOC_Os06g15420.1	asparagine synthetase, putative, expressed	PF00733	PTHR11772	KOG0571	6.3.5.4	K01953	GO:0009063,GO:0009416,GO:0009646,GO:0009651,GO:0009744,GO:0009749,GO:0009750,GO:0043617,GO:0004066,GO:0008152,GO:0006529
AT5G66570.1	13715	9915	13263	12636	13280	11938	12910	11576	12770	12971	18171	15656	-0.13	0.04	-0.39	-0.39	-0.47	-0.12	-0.03	PS II oxygen-evolving complex 1	LOC_Os01g31690.1	oxygen-evolving enhancer protein 1, chloroplast precursor, putative, expressed	PF01716				K02716	GO:0009507,GO:0009535,GO:0009543,GO:0009570,GO:0009579,GO:0009654,GO:0010287,GO:0030095,GO:0031977,GO:0048046,GO:0010205,GO:0010207,GO:0019684,GO:0035304,GO:0042549,GO:0042742,GO:0008266,GO:0010242,GO:0005509,GO:0015979,GO:0009523,GO:0019898
AT3G54890.4	13586	11902	13631	15304	11544	10566	14869	16915	11563	11121	20687	19245	-0.18	-0.52	-0.82	-0.46	-0.33	0.17	-0.04	photosystem I light harvesting complex gene 1	LOC_Os06g21590.2	chlorophyll A-B binding protein, putative, expressed	PF00504	PTHR21649			K08907	GO:0009507,GO:0009535,GO:0009579,GO:0009941,GO:0010287,GO:0016020,GO:0030076,GO:0009637,GO:0009768,GO:0010114,GO:0010218,GO:0015979,GO:0016168,GO:0009765
AT4G05320.7	13483	10489	7844	8918	10496	11681	8622	8391	12650	12289	9702	8504	0.52	0.38	0.45	-0.12	-0.1	-0.06	-0.17
AT5G10450.1	13141	10184	6108	6272	9463	9591	7309	7200	8146	8105	6910	6453	0.91	0.39	0.28	-0.11	0.12	0.52	0.23	G-box regulating factor 6	LOC_Os08g33370.2	14-3-3 protein, putative, expressed	PF00244	PTHR18860	KOG0841			GO:0005618,GO:0005634,GO:0005737,GO:0005829,GO:0005886,GO:0009507,GO:0009742,GO:0016310,GO:0042742,GO:0046686,GO:0045309,GO:0019904
AT3G61470.1	13112	10436	10478	11077	10939	10335	11334	10758	12130	11314	15818	13535	0.13	-0.05	-0.32	-0.45	-0.41	0.01	-0.14	photosystem I light harvesting complex gene 2	LOC_Os07g38960.1	chlorophyll A-B binding protein, putative, expressed	PF00504	PTHR21649			K08908	GO:0009507,GO:0009535,GO:0009579,GO:0009782,GO:0016020,GO:0030076,GO:0009768,GO:0015979,GO:0016168,GO:0009765
AT5G10450.2	13068	10141	6078	6234	9406	9531	7267	7157	8087	8054	6865	6403	0.91	0.39	0.28	-0.11	0.12	0.52	0.23	G-box regulating factor 6	LOC_Os08g33370.2	14-3-3 protein, putative, expressed	PF00244	PTHR18860	KOG0841			GO:0005618,GO:0005634,GO:0005737,GO:0005829,GO:0005886,GO:0009507,GO:0009742,GO:0016310,GO:0042742,GO:0046686,GO:0045309,GO:0019904
AT5G57655.2	12858	11224	8302	8112	12902	12690	8501	7993	9302	9772	5887	5755	0.55	0.63	0.71	0.5	0.5	0.34	0.42	xylose isomerase family protein	LOC_Os07g47290.1	xylose isomerase, putative, expressed	PF01261			5.3.1.5	K01805	GO:0005773,GO:0005783,GO:0005886,GO:0005975,GO:0009045
AT3G15450.1	12679	7663	3865	4012	10944	10658	4745	5358	6307	6205	6424	5894	1.37	1.1	0.02	-0.65	-0.29	0.7	0.79	Aluminium induced protein with YGL and LRDR motifs	LOC_Os04g58280.2	stem-specific protein TSJT1, putative, expressed	PF12481,PF12504	PTHR11772				GO:0003674
AT1G64230.1	12614	10233	8389	10374	10711	10071	10952	12794	10286	8879	10795	11741	0.28	-0.19	-0.23	-0.26	0.08	0.25	0.12	ubiquitin-conjugating enzyme 28	LOC_Os02g16040.1	ubiquitin-conjugating enzyme, putative, expressed	PF00179	PTHR24068	KOG0417	6.3.2.19	K06689	GO:0005886,GO:0006511,GO:0004842,GO:0016881
AT5G10450.3	12587	9887	5882	6050	9110	9267	7054	6990	7889	7875	6609	6130	0.91	0.39	0.31	-0.09	0.14	0.51	0.22	G-box regulating factor 6	LOC_Os08g33370.2	14-3-3 protein, putative, expressed	PF00244	PTHR18860	KOG0841			GO:0005618,GO:0005634,GO:0005737,GO:0005829,GO:0005886,GO:0009507,GO:0009742,GO:0016310,GO:0042742,GO:0046686,GO:0045309,GO:0019904
AT5G10450.4	12579	9886	5886	6049	9113	9267	7052	6988	7885	7874	6604	6124	0.91	0.39	0.31	-0.09	0.14	0.51	0.22	G-box regulating factor 6	LOC_Os08g33370.1	14-3-3 protein, putative, expressed	PF00244	PTHR18860	KOG0841			GO:0005618,GO:0005634,GO:0005737,GO:0005829,GO:0005886,GO:0009507,GO:0009742,GO:0016310,GO:0042742,GO:0046686,GO:0045309,GO:0019904
AT1G64230.2	12568	10198	8364	10336	10671	10036	10908	12729	10238	8840	10743	11704	0.28	-0.19	-0.23	-0.26	0.07	0.25	0.12	ubiquitin-conjugating enzyme 28	LOC_Os02g16040.1	ubiquitin-conjugating enzyme, putative, expressed	PF00179	PTHR24068	KOG0417	6.3.2.19	K06689	GO:0005886,GO:0006511,GO:0004842,GO:0016881
AT5G57655.1	12549	10913	8081	7906	12594	12390	8227	7800	9057	9495	5710	5625	0.55	0.64	0.71	0.5	0.5	0.34	0.43	xylose isomerase family protein	LOC_Os07g47290.1	xylose isomerase, putative, expressed	PF01261			5.3.1.5	K01805	GO:0005773,GO:0005783,GO:0005886,GO:0005975,GO:0009045
AT1G61520.3	12485	10915	13227	12671	11705	12763	13455	12324	10606	10629	15962	13815	-0.15	-0.08	-0.49	-0.2	-0.21	0.14	0.2	photosystem I light harvesting complex gene 3	LOC_Os02g10390.1	chlorophyll A-B binding protein, putative, expressed	PF00504	PTHR21649			K08909	GO:0009507,GO:0009535,GO:0009579,GO:0010287,GO:0016020,GO:0030076,GO:0009765,GO:0015979,GO:0016168
AT1G76490.1	12461	15469	16535	16660	14596	14648	16205	14494	9487	10085	10825	11308	-0.25	-0.07	-0.18	0.58	0.47	0.51	0.58	hydroxy methylglutaryl CoA reductase 1	LOC_Os08g40180.1	3-hydroxy-3-methylglutaryl-coenzyme A reductase, putative, expressed	PF00368	PTHR10572	KOG2480	1.1.1.34	K00021	GO:0005783,GO:0016020,GO:0008299,GO:0016104,GO:0016126,GO:0042282,GO:0004420,GO:0050662,GO:0015936,GO:0055114
AT1G21310.1	12342	22589	32115	33317	31026	35163	24558	23654	29133	26681	19268	22079	-0.91	0.46	0.43	0.66	0.22	-0.68	0.25	extensin 3			PF04554					GO:0012505,GO:0009664,GO:0005199
AT1G79040.1	12326	9184	10858	12090	10010	9881	10344	12265	12320	10316	17286	15616	-0.09	-0.18	-0.54	-0.52	-0.54	-0.07	-0.19	photosystem II subunit R	LOC_Os08g10020.2	photosystem II 10 kDa polypeptide, chloroplast precursor, putative, expressed	PF04725				K03541	GO:0009507,GO:0009523,GO:0009535,GO:0009579,GO:0009642,GO:0010270,GO:0015979,GO:0003674,GO:0009654,GO:0042651
AT4G39260.1	12237	9468	11297	14243	11668	11713	11993	16838	12581	11229	12520	14421	-0.23	-0.3	-0.18	-0.08	0.1	-0.13	-0.03	cold, circadian rhythm, and RNA binding 1	LOC_Os12g43600.1	RNA recognition motif containing protein, expressed	PF00076	PTHR24012,PTHR24012:SF31	KOG0107			GO:0005618,GO:0005730,GO:0005777,GO:0005886,GO:0009507,GO:0007623,GO:0009409,GO:0009651,GO:0009737,GO:0010043,GO:0045087,GO:0000166,GO:0003676,GO:0003723
AT1G64230.4	12236	9843	7855	9884	10153	9458	10490	12316	9925	8523	10434	11327	0.32	-0.22	-0.24	-0.29	0.07	0.26	0.09	ubiquitin-conjugating enzyme 28	LOC_Os02g16040.1	ubiquitin-conjugating enzyme, putative, expressed	PF00179	PTHR24068	KOG0417	6.3.2.19	K06689	GO:0005886,GO:0006511,GO:0004842,GO:0016881
AT5G02500.2	12230	18525	19167	19606	15603	16334	18870	17415	20682	21915	14823	15981	-0.33	-0.18	0.47	0.33	0.24	-0.47	-0.42	heat shock cognate protein 70-1	LOC_Os11g47760.1	DnaK family protein, putative, expressed	PF00012	PTHR19375			K03283	GO:0005618,GO:0005634,GO:0005730,GO:0005829,GO:0005886,GO:0009507,GO:0016020,GO:0022626,GO:0048046,GO:0006457,GO:0009408,GO:0009409,GO:0009615,GO:0046686,GO:0005524
AT5G50920.1	12219	15232	15996	16082	14856	16126	14396	13410	16064	17045	10714	10895	-0.22	0.16	0.62	0.57	0.36	-0.27	-0.1	CLPC homologue 1	LOC_Os04g32560.2	ATP-dependent Clp protease ATP-binding subunit clpA homolog CD4B,chloroplast precursor, putative, expressed	PF02861,PF02151,PF00004,PF07724,PF10431	PTHR11638:SF19,PTHR11638	KOG1051		K03696	GO:0005618,GO:0005739,GO:0009507,GO:0009532,GO:0009535,GO:0009570,GO:0009941,GO:0031897,GO:0009658,GO:0010380,GO:0045036,GO:0045037,GO:0004176,GO:0005524,GO:0016887,GO:0019538,GO:0005515,GO:0006289,GO:0004518,GO:0003677
AT1G64230.3	12192	9815	7849	9847	10134	9424	10463	12265	9901	8496	10400	11308	0.31	-0.22	-0.24	-0.29	0.07	0.26	0.09	ubiquitin-conjugating enzyme 28	LOC_Os02g16040.1	ubiquitin-conjugating enzyme, putative, expressed	PF00179	PTHR24068	KOG0417	6.3.2.19	K06689	GO:0005886,GO:0006511,GO:0004842,GO:0016881
AT1G61520.2	12154	10504	12597	12106	11173	12225	12890	11975	10220	10115	15647	13587	-0.12	-0.09	-0.52	-0.24	-0.23	0.16	0.2	photosystem I light harvesting complex gene 3	LOC_Os02g10390.1	chlorophyll A-B binding protein, putative, expressed	PF00504	PTHR21649			K08909	GO:0009507,GO:0009535,GO:0009579,GO:0010287,GO:0016020,GO:0030076,GO:0009765,GO:0015979,GO:0016168
AT4G08950.1	12087	9236	5215	5520	10342	10336	6630	6170	5683	5242	3246	2883	0.99	0.69	0.83	0.81	1.06	0.96	0.92	Phosphate-responsive 1 family protein	LOC_Os02g52040.1	phosphate-induced protein 1 conserved region domain containing protein, expressed	PF04674					GO:0005618,GO:0009505,GO:0009741,GO:0003674
AT4G39260.2	12083	9355	11175	14090	11576	11628	11859	16699	12441	11196	12380	14303	-0.24	-0.3	-0.17	-0.08	0.1	-0.14	-0.03	cold, circadian rhythm, and RNA binding 1	LOC_Os12g43600.1	RNA recognition motif containing protein, expressed	PF00076	PTHR24012,PTHR24012:SF31				GO:0005618,GO:0005730,GO:0005777,GO:0005886,GO:0009507,GO:0007623,GO:0009409,GO:0009651,GO:0009737,GO:0010043,GO:0045087,GO:0000166,GO:0003676,GO:0003723
AT5G20250.4	12013	15842	11434	11971	15676	17468	11183	10453	10821	10780	6629	6922	0.25	0.62	0.67	0.79	0.68	0.37	0.62	Raffinose synthase family protein	LOC_Os06g07600.1	uncharacterized glycosyltransferase, putative, expressed	PF05691					GO:0009507,GO:0007568,GO:0009409,GO:0009416,GO:0009744,GO:0080167,GO:0004553
AT5G20250.2	12006	15805	11394	11941	15627	17404	11157	10421	10795	10764	6623	6918	0.25	0.61	0.67	0.79	0.67	0.37	0.62	Raffinose synthase family protein	LOC_Os06g07600.1	uncharacterized glycosyltransferase, putative, expressed	PF05691					GO:0009507,GO:0007568,GO:0009409,GO:0009416,GO:0009744,GO:0080167,GO:0004553
AT4G10340.1	11951	8540	16683	15950	11669	12196	13418	13462	11341	11770	21947	19716	-0.67	-0.17	-0.85	-0.35	-0.63	-0.17	0.05	light harvesting complex of photosystem II 5	LOC_Os11g13890.1	chlorophyll A-B binding protein, putative, expressed	PF00504	PTHR21649			K08916	GO:0009507,GO:0009517,GO:0009533,GO:0009535,GO:0009579,GO:0009783,GO:0010287,GO:0016020,GO:0030076,GO:0009637,GO:0010114,GO:0010196,GO:0010218,GO:0015979,GO:0016168,GO:0009765
AT3G15450.2	11892	7244	3698	3875	10417	10136	4490	5120	6000	5876	6144	5626	1.34	1.1	0.01	-0.64	-0.29	0.69	0.79	Aluminium induced protein with YGL and LRDR motifs	LOC_Os04g58280.2	stem-specific protein TSJT1, putative, expressed	PF12481,PF12504	PTHR11772				GO:0003674
AT5G20250.3	11853	15538	11114	11630	15265	17010	10895	10148	10543	10532	6561	6805	0.27	0.62	0.66	0.77	0.65	0.38	0.61	Raffinose synthase family protein	LOC_Os06g07600.1	uncharacterized glycosyltransferase, putative, expressed	PF05691					GO:0009507,GO:0007568,GO:0009409,GO:0009416,GO:0009744,GO:0080167,GO:0004553
AT3G54890.3	11839	11007	12442	14153	10463	9621	13616	15767	10622	10220	18457	17465	-0.22	-0.55	-0.79	-0.43	-0.29	0.13	-0.05	photosystem I light harvesting complex gene 1	LOC_Os06g21590.2	chlorophyll A-B binding protein, putative, expressed	PF00504	PTHR21649			K08907	GO:0009507,GO:0009535,GO:0009579,GO:0009941,GO:0010287,GO:0016020,GO:0030076,GO:0009637,GO:0009768,GO:0010114,GO:0010218,GO:0015979,GO:0016168,GO:0009765
AT5G20250.1	11825	15349	11047	11487	15151	16934	10812	9979	10431	10419	6542	6767	0.27	0.63	0.65	0.76	0.64	0.38	0.62	Raffinose synthase family protein	LOC_Os06g07600.1	uncharacterized glycosyltransferase, putative, expressed	PF05691					GO:0009507,GO:0007568,GO:0009409,GO:0009416,GO:0009744,GO:0080167,GO:0004553
AT4G39260.3	11759	9108	10993	13875	11393	11460	11591	16398	12175	11109	12114	14056	-0.25	-0.29	-0.17	-0.07	0.1	-0.16	-0.03	cold, circadian rhythm, and RNA binding 1	LOC_Os12g43600.1	RNA recognition motif containing protein, expressed	PF00076	PTHR24012,PTHR24012:SF31				GO:0005618,GO:0005730,GO:0005777,GO:0005886,GO:0009507,GO:0007623,GO:0009409,GO:0009651,GO:0009737,GO:0010043,GO:0045087,GO:0000166,GO:0003676,GO:0003723
AT3G62290.1	11560	9493	9242	9780	10039	8872	9264	9739	10004	9050	11183	10844	0.15	-0.01	-0.21	-0.21	-0.21	0.14	-0.01	ADP-ribosylation factor A1E	LOC_Os07g12170.1	ADP-ribosylation factor, putative, expressed	PF00025	PTHR11711	KOG0070		K07977	GO:0005773,GO:0006499,GO:0005525,GO:0016004,GO:0005622,GO:0007264
AT3G54890.2	11510	10831	12054	13815	10132	9280	13357	15470	10427	10074	18030	17044	-0.21	-0.57	-0.77	-0.44	-0.28	0.12	-0.08	photosystem I light harvesting complex gene 1	LOC_Os06g21590.1	chlorophyll A-B binding protein, putative, expressed	PF00504	PTHR21649			K08907	GO:0009507,GO:0009535,GO:0009579,GO:0009941,GO:0010287,GO:0016020,GO:0030076,GO:0009637,GO:0009768,GO:0010114,GO:0010218,GO:0015979,GO:0016168,GO:0009765
AT3G47340.4	11414	13194	6615	6102	12530	13020	6862	5746	9589	9933	3744	3489	0.95	1.02	1.43	0.81	0.8	0.33	0.39
AT1G12780.1	11345	8967	4127	4340	9090	8094	5518	5987	7495	7703	4362	4497	1.26	0.58	0.78	-0.07	0.38	0.42	0.18	UDP-D-glucose/UDP-D-galactose 4-epimerase 1	LOC_Os09g35800.1	UDP-glucose 4-epimerase, putative, expressed	PF01370	PTHR10366:SF39,PTHR10366	KOG1371	5.1.3.2	K01784	GO:0005829,GO:0005886,GO:0006950,GO:0046369,GO:0003978,GO:0046983,GO:0003824,GO:0050662,GO:0044237,GO:0006012
AT2G32150.1	11323	8486	4700	4923	7479	6395	5393	5516	5226	5042	6114	5998	1.04	0.35	-0.24	-0.33	-0.15	0.95	0.43	Haloacid dehalogenase-like hydrolase (HAD) superfamily protein	LOC_Os03g49440.1	phosphatase, putative, expressed	PF00702	PTHR18901	KOG3109			GO:0005575,GO:0008152,GO:0003824,GO:0016787
AT2G33830.2	11275	7292	4969	5362	8617	7466	5445	6395	6920	6040	7612	7090	0.85	0.44	-0.18	-0.51	-0.31	0.52	0.31	Dormancy/auxin associated family protein	LOC_Os11g44810.1	auxin-repressed protein, putative, expressed	PF05564					GO:0005575
AT3G62290.3	11185	9269	9033	9576	9796	8609	8987	9501	9761	8815	10810	10538	0.14	-0.01	-0.2	-0.2	-0.21	0.14	-0.01	ADP-ribosylation factor A1E	LOC_Os07g12170.1	ADP-ribosylation factor, putative, expressed	PF00025	PTHR11711	KOG0070		K07977	GO:0005773,GO:0006499,GO:0005525,GO:0016004,GO:0005622,GO:0007264
AT3G62290.2	11155	9250	9004	9554	9776	8588	8960	9482	9736	8799	10784	10515	0.14	-0.01	-0.2	-0.2	-0.21	0.14	-0.01	ADP-ribosylation factor A1E	LOC_Os07g12170.1	ADP-ribosylation factor, putative, expressed	PF00025	PTHR11711	KOG0070		K07977	GO:0005773,GO:0006499,GO:0005525,GO:0016004,GO:0005622,GO:0007264
AT4G35100.1	11108	8861	9186	9817	10009	9738	10373	10330	6570	6627	8368	7599	0.07	-0.07	-0.27	0.25	0.37	0.6	0.58	plasma membrane intrinsic protein 3	LOC_Os02g41860.2	aquaporin protein, putative, expressed	PF00230	PTHR19139,PTHR19139:SF50	KOG0223		K09872	GO:0005634,GO:0005773,GO:0005886,GO:0016020,GO:0046658,GO:0006810,GO:0009651,GO:0009737,GO:0015250,GO:0005215
AT1G62480.1	11088	7869	3388	4033	8756	7667	4950	6323	5220	4699	4047	4047	1.35	0.54	0.29	-0.13	0.48	0.93	0.73	Vacuolar calcium-binding protein-related				PTHR22683				GO:0005575,GO:0009651,GO:0046686
AT1G64230.5	11065	8807	6673	8378	8362	8435	9130	10714	8789	7559	9479	9760	0.4	-0.24	-0.23	-0.35	0.04	0.28	0.04	ubiquitin-conjugating enzyme 28	LOC_Os02g16040.1	ubiquitin-conjugating enzyme, putative, expressed	PF00179	PTHR24068	KOG0417	6.3.2.19	K06689	GO:0005886,GO:0006511,GO:0004842,GO:0016881
AT5G57560.1	10880	7868	6822	7406	7569	7389	6080	6372	6575	6006	5359	4972	0.4	0.26	0.28	0.46	0.27	0.58	0.25	Xyloglucan endotransglucosylase/hydrolase family protein	LOC_Os06g48160.1	glycosyl hydrolases family 16, putative, expressed	PF00722,PF06955	PTHR10963,PTHR10963:SF14		2.4.1.207	K14504	GO:0005618,GO:0009408,GO:0009409,GO:0009612,GO:0009664,GO:0009733,GO:0009741,GO:0010583,GO:0016762,GO:0016798,GO:0004553,GO:0005975,GO:0006073,GO:0048046
AT3G15450.3	10854	6667	3405	3585	9655	9436	4150	4772	5514	5422	5528	5047	1.33	1.1	0.05	-0.6	-0.25	0.68	0.8	Aluminium induced protein with YGL and LRDR motifs	LOC_Os04g58280.2	stem-specific protein TSJT1, putative, expressed	PF12481	PTHR11772				GO:0003674
AT4G35100.2	10832	8714	9066	9685	9886	9614	10222	10143	6463	6529	8161	7380	0.06	-0.06	-0.26	0.27	0.39	0.59	0.59	plasma membrane intrinsic protein 3	LOC_Os02g41860.2	aquaporin protein, putative, expressed	PF00230	PTHR19139,PTHR19139:SF50	KOG0223		K09872	GO:0005634,GO:0005773,GO:0005886,GO:0016020,GO:0046658,GO:0006810,GO:0009651,GO:0009737,GO:0015250,GO:0005215
AT2G36530.1	10778	9063	7793	7260	10800	10344	10767	9838	12105	12566	7371	6705	0.4	0.04	0.81	0.1	0.55	-0.31	-0.22	Enolase	LOC_Os03g14450.1	enolase, putative, expressed	PF03952,PF00113	PTHR11902	KOG2670	4.2.1.11	K01689	GO:0005634,GO:0005737,GO:0005739,GO:0005740,GO:0005886,GO:0009507,GO:0016020,GO:0048046,GO:0009409,GO:0009416,GO:0009651,GO:0009737,GO:0046686,GO:0004634,GO:0005507,GO:0000287,GO:0006096,GO:0000015
AT2G36530.2	10660	8942	7653	7150	10634	10192	10602	9685	11918	12356	7296	6624	0.41	0.04	0.8	0.09	0.54	-0.31	-0.22
AT2G18193.1	10624	9404	187	229	9537	10010	1009	978	11553	12219	211	206	5.59	3.3	5.83	-0.01	2.25	-0.25	-0.28	P-loop containing nucleoside triphosphate hydrolases superfamily protein	LOC_Os01g42030.1	mitochondrial chaperone BCS1, putative, expressed	PF00004	PTHR23070,PTHR23070:SF1	KOG0743			GO:0012505,GO:0000166,GO:0005524,GO:0016887,GO:0017111
AT3G26650.1	10591	10439	13418	13176	11247	11608	13057	11960	12643	12872	15319	15115	-0.34	-0.13	-0.25	-0.19	-0.28	-0.28	-0.16	glyceraldehyde 3-phosphate dehydrogenase A subunit	LOC_Os04g38600.2	glyceraldehyde-3-phosphate dehydrogenase, putative, expressed	PF00044,PF02800	PTHR10836	KOG0657	1.2.1.13	K05298	GO:0009507,GO:0009535,GO:0009570,GO:0010319,GO:0016020,GO:0048046,GO:0006096,GO:0009409,GO:0009416,GO:0009744,GO:0018119,GO:0019253,GO:0005515,GO:0008943,GO:0016620,GO:0055114
AT2G32150.2	10547	8093	4505	4675	7098	6106	5109	5275	4970	4828	5741	5709	1.02	0.35	-0.22	-0.32	-0.14	0.93	0.43
AT4G39090.1	10547	8712	9166	9027	11035	10466	8457	8015	9615	9783	8998	8244	0.08	0.38	0.17	0.08	-0.07	-0.01	0.15	Papain family cysteine protease	LOC_Os02g27030.1	cysteine proteinase 1 precursor, putative, expressed	PF00112,PF08246	PTHR12411:SF42,PTHR12411	KOG1542			GO:0005634,GO:0005773,GO:0006508,GO:0006970,GO:0009269,GO:0009414,GO:0009651,GO:0042742,GO:0004197,GO:0008234
AT4G05050.4	10500	10392	8380	9283	10216	11154	8626	8696	12058	12020	7881	7516	0.24	0.3	0.65	0.2	0.17	-0.2	-0.17	ubiquitin 11	LOC_Os06g46770.3	ubiquitin family protein, putative, expressed	PF00240	PTHR10666	KOG0005			GO:0005622,GO:0006464,GO:0006511,GO:0009651,GO:0005515
AT2G32150.3	10477	8072	4442	4682	6999	6012	5116	5270	4971	4774	5704	5662	1.02	0.32	-0.22	-0.32	-0.13	0.93	0.42
AT4G20260.10	10267	6691	4594	4690	8024	7199	4860	5427	6927	6626	5069	5048	0.87	0.57	0.42	-0.12	0.02	0.32	0.17
AT4G20260.2	10263	6688	4593	4688	8022	7201	4861	5429	6930	6625	5065	5045	0.87	0.57	0.42	-0.12	0.03	0.32	0.17	plasma-membrane associated cation-binding protein 1	LOC_Os02g18410.1	salt stress root protein RS1, putative, expressed	PF05558	PTHR22683				GO:0005773,GO:0005886,GO:0009507,GO:0009409,GO:0018008,GO:0042742,GO:0005507,GO:0005509,GO:0005516,GO:0005547,GO:0080025
AT4G20260.4	10234	6669	4581	4681	7999	7184	4849	5409	6903	6602	5051	5030	0.87	0.57	0.42	-0.12	0.03	0.32	0.17	plasma-membrane associated cation-binding protein 1	LOC_Os02g18410.1	salt stress root protein RS1, putative, expressed	PF05558	PTHR22683				GO:0005773,GO:0005886,GO:0009507,GO:0009409,GO:0018008,GO:0042742,GO:0005507,GO:0005509,GO:0005516,GO:0005547,GO:0080025
AT1G37130.1	10196	15549	20095	19754	14432	15395	21003	17842	17346	18488	12631	13132	-0.63	-0.38	0.48	0.63	0.59	-0.48	-0.26	nitrate reductase 2	LOC_Os08g36480.1	nitrate reductase, putative, expressed	PF03404,PF00175,PF00174,PF00173,PF00970	PTHR19370:SF5,PTHR19370	KOG0535	1.7.1.1	K00360	GO:0005773,GO:0005886,GO:0006809,GO:0009416,GO:0009610,GO:0042128,GO:0008940,GO:0009703,GO:0020037,GO:0009055,GO:0055114,GO:0016491,GO:0030151
AT1G31330.1	10114	7237	9381	9489	9917	8497	8872	9212	9593	9212	12864	12332	-0.12	0.03	-0.42	-0.42	-0.48	-0.12	-0.03	photosystem I subunit F	LOC_Os03g56670.1	photosystem I reaction center subunit III, chloroplast precursor, putative, expressed	PF02507				K02694	GO:0009507,GO:0009535,GO:0009538,GO:0009579,GO:0009941,GO:0010287,GO:0016020,GO:0015979,GO:0003674,GO:0009522
AT4G13940.1	9999	11561	15475	15053	11390	11959	15486	13371	12969	13920	15030	14115	-0.5	-0.31	-0.12	0.07	-0.01	-0.32	-0.2	S-adenosyl-L-homocysteine hydrolase	LOC_Os11g26850.2	erythronate-4-phosphate dehydrogenase, putative, expressed	PF00670,PF05221	PTHR23420	KOG1370	3.3.1.1	K01251	GO:0005773,GO:0005886,GO:0016020,GO:0006346,GO:0006730,GO:0009793,GO:0016441,GO:0004013,GO:0005507
AT3G15353.1	9836	6612	5539	6855	9120	8463	7592	10642	8704	7167	11922	12040	0.41	-0.05	-0.59	-0.95	-0.39	0.05	0.15	metallothionein 3	LOC_Os05g11320.1	metallothionein-like protein 3B, putative, expressed						GO:0005575,GO:0006878,GO:0005507,GO:0046872
AT3G15353.2	9803	6605	5527	6851	9093	8446	7580	10627	8695	7157	11891	12027	0.41	-0.05	-0.59	-0.95	-0.39	0.05	0.15	metallothionein 3	LOC_Os01g10400.2	expressed protein						GO:0005575,GO:0006878,GO:0005507
AT1G30230.1	9725	6460	6976	7290	6598	6370	8080	8426	7102	6909	10474	9361	0.18	-0.35	-0.5	-0.48	-0.27	0.21	-0.11	Glutathione S-transferase, C-terminal-like;Translation elongation factor EF1B/ribosomal protein S6	LOC_Os07g42300.1	elongation factor protein, putative, expressed	PF00736	PTHR11595,PTHR11595:SF5	KOG1668		K03232	GO:0005853,GO:0005886,GO:0006414,GO:0046686,GO:0003746
AT1G30230.2	9721	6458	6971	7286	6594	6367	8077	8421	7098	6904	10468	9354	0.18	-0.35	-0.5	-0.48	-0.26	0.21	-0.11	Glutathione S-transferase, C-terminal-like;Translation elongation factor EF1B/ribosomal protein S6	LOC_Os07g42300.1	elongation factor protein, putative, expressed	PF00736	PTHR11595,PTHR11595:SF5	KOG1668		K03232	GO:0005853,GO:0005886,GO:0006414,GO:0046686,GO:0003746
AT5G02380.1	9656	4941	4700	5650	6917	6299	6536	7697	8099	6390	10697	9379	0.5	-0.11	-0.47	-0.96	-0.5	0.01	-0.13	metallothionein 2B	LOC_Os11g47809.1	metallothionein, putative, expressed	PF01439					GO:0005575,GO:0008150,GO:0005507,GO:0046872
AT1G65980.1	9602	6227	4376	4667	7693	7365	4873	5698	6174	5789	5318	5020	0.81	0.51	0.21	-0.19	0.03	0.4	0.33	thioredoxin-dependent peroxidase 1	LOC_Os01g48420.1	peroxiredoxin, putative, expressed	PF08534	PTHR10430	KOG0541			GO:0005886,GO:0009507,GO:0016020,GO:0046686,GO:0016209,GO:0016491,GO:0055114
AT4G30190.1	9465	14992	18397	18743	13916	16198	17168	15342	15794	17678	9118	9789	-0.6	-0.11	0.82	0.97	0.78	-0.45	-0.15	H(+)-ATPase 2	LOC_Os04g56160.1	plasma membrane ATPase, putative, expressed	PF00702,PF00690,PF00122	PTHR24093:SF61,PTHR24093	KOG0205	3.6.3.6	K01535	GO:0005886,GO:0008152,GO:0008553,GO:0016887,GO:0000166,GO:0046872,GO:0003824,GO:0016020,GO:0015662,GO:0006812,GO:0006754
AT4G20260.7	9458	6042	4049	4112	7122	6263	4369	4718	6177	5940	4708	4537	0.93	0.56	0.39	-0.18	-0.02	0.36	0.14
AT4G20260.8	9452	6021	4039	4099	7107	6251	4355	4701	6161	5923	4704	4533	0.93	0.56	0.39	-0.18	-0.03	0.36	0.14
AT4G20260.9	9434	5996	4029	4089	7084	6232	4348	4688	6131	5904	4695	4523	0.93	0.56	0.38	-0.18	-0.03	0.36	0.15
AT2G33830.1	9431	6321	4297	4698	7540	6491	4763	5728	6051	5276	6404	5981	0.81	0.42	-0.13	-0.46	-0.24	0.48	0.31	Dormancy/auxin associated family protein	LOC_Os11g44810.1	auxin-repressed protein, putative, expressed	PF05564					GO:0005575
AT4G20260.3	9374	5945	3985	4038	7026	6194	4315	4639	6054	5845	4679	4494	0.93	0.56	0.38	-0.19	-0.03	0.36	0.15	plasma-membrane associated cation-binding protein 1	LOC_Os02g18410.1	salt stress root protein RS1, putative, expressed	PF05558	PTHR22683				GO:0005773,GO:0005886,GO:0009507,GO:0009409,GO:0018008,GO:0042742,GO:0005507,GO:0005509,GO:0005516,GO:0005547,GO:0080025
AT1G65930.1	9345	7825	6749	6421	8572	8196	7282	6784	7248	7568	6136	5843	0.38	0.25	0.31	0.14	0.23	0.21	0.18	cytosolic NADP+-dependent isocitrate dehydrogenase	LOC_Os01g46610.1	dehydrogenase, putative, expressed	PF00180	PTHR11822	KOG1526	1.1.1.42	K00031	GO:0005829,GO:0005886,GO:0048046,GO:0006102,GO:0006739,GO:0008152,GO:0009651,GO:0010043,GO:0042742,GO:0046686,GO:0004450,GO:0005507,GO:0016616,GO:0055114
AT4G13940.2	9337	10422	13864	13619	10206	10855	14010	12157	11773	12641	13972	13078	-0.48	-0.31	-0.15	0.02	-0.05	-0.31	-0.21	S-adenosyl-L-homocysteine hydrolase	LOC_Os11g26850.2	erythronate-4-phosphate dehydrogenase, putative, expressed	PF00670,PF05221	PTHR23420	KOG1370	3.3.1.1	K01251	GO:0005773,GO:0005886,GO:0016020,GO:0006346,GO:0006730,GO:0009793,GO:0016441,GO:0004013,GO:0005507
AT4G20260.1	9307	5887	3953	4006	6943	6142	4271	4578	5994	5796	4646	4456	0.93	0.56	0.37	-0.19	-0.04	0.37	0.15	plasma-membrane associated cation-binding protein 1	LOC_Os02g18410.1	salt stress root protein RS1, putative, expressed	PF05558	PTHR22683				GO:0005773,GO:0005886,GO:0009507,GO:0009409,GO:0018008,GO:0042742,GO:0005507,GO:0005509,GO:0005516,GO:0005547,GO:0080025
AT4G30190.2	9273	14712	18083	18414	13660	15894	16871	15073	15532	17369	8950	9591	-0.61	-0.11	0.83	0.98	0.78	-0.46	-0.15	H(+)-ATPase 2	LOC_Os04g56160.1	plasma membrane ATPase, putative, expressed	PF00702,PF00690,PF00122	PTHR24093:SF61,PTHR24093	KOG0205	3.6.3.6	K01535	GO:0005886,GO:0008152,GO:0008553,GO:0016887,GO:0000166,GO:0046872,GO:0003824,GO:0016020,GO:0015662,GO:0006812,GO:0006754
AT3G01420.1	9273	8883	2331	2452	8479	8391	2005	1860	7938	7868	1613	1622	1.92	2.13	2.29	0.56	0.26	0.2	0.09	Peroxidase superfamily protein	LOC_Os12g26290.2	alpha-DOX2, putative, expressed	PF03098	PTHR11903:SF2,PTHR11903	KOG2408	1.-.-.-	K10529	GO:0012505,GO:0001561,GO:0006629,GO:0006979,GO:0008219,GO:0009751,GO:0051707,GO:0016165,GO:0004601,GO:0020037,GO:0055114
AT3G14990.1	9258	7913	4121	4049	9543	8970	5356	4728	8892	9363	4820	4465	1.07	0.88	0.98	-0.18	0.12	-0.09	0.02	Class I glutamine amidotransferase-like superfamily protein	LOC_Os06g34040.1	DJ-1 family protein, putative, expressed	PF01965	PTHR11019,PTHR11019:SF4	KOG2764		K03152	GO:0005773,GO:0005886,GO:0009228,GO:0046686,GO:0003824
AT3G14990.3	9251	7903	4117	4047	9536	8965	5353	4726	8887	9357	4817	4464	1.07	0.88	0.98	-0.19	0.12	-0.09	0.02	Class I glutamine amidotransferase-like superfamily protein	LOC_Os06g34040.1	DJ-1 family protein, putative, expressed	PF01965	PTHR11019,PTHR11019:SF4	KOG2764		K03152	GO:0005773,GO:0005886,GO:0009228,GO:0046686,GO:0003824
AT1G11910.1	9207	9363	7392	6851	9469	9819	7149	6347	9890	10827	5831	5735	0.38	0.52	0.84	0.3	0.22	-0.16	-0.1	aspartic proteinase A1	LOC_Os05g49200.2	aspartic proteinase oryzasin-1 precursor, putative, expressed	PF00026,PF03489,PF05184	PTHR13683,PTHR13683:SF85	KOG1339	3.4.23.40	K08245	GO:0005773,GO:0006508,GO:0009651,GO:0004175,GO:0004190,GO:0006629
AT4G13940.3	9193	10214	13483	13281	9896	10569	13698	11862	11532	12325	13736	12790	-0.46	-0.32	-0.15	0.01	-0.05	-0.3	-0.22	S-adenosyl-L-homocysteine hydrolase	LOC_Os11g26850.2	erythronate-4-phosphate dehydrogenase, putative, expressed	PF00670,PF05221	PTHR23420	KOG1370	3.3.1.1	K01251	GO:0005773,GO:0005886,GO:0016020,GO:0006346,GO:0006730,GO:0009793,GO:0016441,GO:0004013,GO:0005507
AT1G11260.1	9097	8623	6215	6221	9728	9350	6373	5898	5079	5132	4026	3647	0.51	0.64	0.41	0.7	0.68	0.8	0.9	sugar transporter 1	LOC_Os07g37320.1	transporter family protein, putative, expressed	PF00083	PTHR24063,PTHR24063:SF116	KOG0254			GO:0005634,GO:0005773,GO:0005886,GO:0016020,GO:0006810,GO:0055085,GO:0005351,GO:0015144,GO:0022857,GO:0016021
AT1G11910.2	9059	9141	7180	6664	9195	9545	6975	6140	9653	10570	5745	5636	0.39	0.51	0.83	0.28	0.2	-0.15	-0.11
AT3G18780.2	9044	9803	8961	8750	9910	10381	8593	7490	9423	10252	8362	7967	0.09	0.34	0.27	0.12	-0.02	-0.06	0.04	actin 2	LOC_Os03g50885.1	actin, putative, expressed	PF00022	PTHR11937,PTHR11937:SF77	KOG0676		K10355	GO:0005634,GO:0005737,GO:0016020,GO:0009644,GO:0009735,GO:0010053,GO:0010114,GO:0010218,GO:0048767,GO:0048768,GO:0005200
AT3G48140.1	8987	4494	2836	3408	5051	4232	3691	4560	4863	4021	4147	3815	1.11	0.17	0.16	-0.35	0.05	0.6	0.06	B12D protein	LOC_Os07g17330.1	B12D protein, putative, expressed	PF06522					GO:0005777,GO:0010150,GO:0003674
AT1G13440.1	8836	7759	7747	7892	8594	8750	8870	8208	10468	10883	9237	8544	0.09	0.02	0.26	-0.19	-0.06	-0.36	-0.3	glyceraldehyde-3-phosphate dehydrogenase C2	LOC_Os04g40950.1	glyceraldehyde-3-phosphate dehydrogenase, putative, expressed	PF00044,PF02800	PTHR10836	KOG0657	1.2.1.12	K00134	GO:0005618,GO:0005634,GO:0005730,GO:0005739,GO:0005829,GO:0005886,GO:0009507,GO:0016020,GO:0006094,GO:0006096,GO:0006979,GO:0042742,GO:0046686,GO:0005507,GO:0008270,GO:0008943,GO:0016620,GO:0055114
AT2G43970.1	8826	10348	10178	10655	8976	9382	9597	8913	10504	10494	8222	8697	-0.12	-0.01	0.31	0.3	0.13	-0.13	-0.19	RNA-binding protein	LOC_Os11g14300.1	la domain containing protein, expressed	PF05383	PTHR22792,PTHR22792:SF37	KOG1855			GO:0005634,GO:0009507,GO:0030529,GO:0006396,GO:0003676,GO:0003723
AT3G14990.2	8793	7095	3765	3630	8644	8178	4866	4204	8050	8515	4553	4156	1.1	0.89	0.93	-0.24	0.06	-0.06	0.02	Class I glutamine amidotransferase-like superfamily protein	LOC_Os06g34040.1	DJ-1 family protein, putative, expressed	PF01965	PTHR11019,PTHR11019:SF4	KOG2764		K03152	GO:0005773,GO:0005886,GO:0009228,GO:0046686,GO:0003824
AT2G18960.1	8685	13988	19415	19623	13149	15410	16653	14789	16794	18787	11614	12047	-0.78	-0.14	0.59	0.72	0.41	-0.65	-0.32	H(+)-ATPase 1	LOC_Os04g56160.1	plasma membrane ATPase, putative, expressed	PF00702,PF00690,PF00122	PTHR24093:SF61,PTHR24093	KOG0205	3.6.3.6	K01535	GO:0005634,GO:0005773,GO:0005886,GO:0009414,GO:0009737,GO:0010119,GO:0015992,GO:0005515,GO:0008553,GO:0016887,GO:0000166,GO:0046872,GO:0003824,GO:0008152,GO:0016020,GO:0015662,GO:0006812,GO:0006754
AT3G18780.1	8674	9495	8647	8462	9583	10055	8331	7269	9125	9941	8022	7678	0.09	0.33	0.28	0.12	-0.01	-0.07	0.04	actin 2	LOC_Os03g50885.1	actin, putative, expressed	PF00022	PTHR11937,PTHR11937:SF77	KOG0676		K10355	GO:0005634,GO:0005737,GO:0016020,GO:0009644,GO:0009735,GO:0010053,GO:0010114,GO:0010218,GO:0048767,GO:0048768,GO:0005200
AT2G18960.2	8669	13875	19134	19403	12998	15192	16475	14630	16614	18631	11588	11985	-0.77	-0.14	0.58	0.71	0.4	-0.64	-0.32
AT3G04120.1	8666	8282	6246	6398	9523	9727	9175	8815	10987	11421	7085	6763	0.42	0.1	0.69	-0.13	0.38	-0.4	-0.22	glyceraldehyde-3-phosphate dehydrogenase C subunit 1	LOC_Os04g40950.1	glyceraldehyde-3-phosphate dehydrogenase, putative, expressed	PF00044,PF02800	PTHR10836	KOG0657	1.2.1.12	K00134	GO:0005634,GO:0005739,GO:0005740,GO:0005829,GO:0005886,GO:0009507,GO:0016020,GO:0048046,GO:0006094,GO:0006096,GO:0006950,GO:0006979,GO:0009408,GO:0009651,GO:0009744,GO:0010154,GO:0042542,GO:0046686,GO:0048316,GO:0004365,GO:0005507,GO:0008943,GO:0016620,GO:0055114
AT1G65350.1	8658	6638	3944	5021	5250	7480	5765	5312	6126	6323	6431	5042	0.77	0.2	0.12	-0.36	-0.05	0.3	0.03	ubiquitin 13	LOC_Os06g46770.1	ubiquitin family protein, putative, expressed	PF00240	PTHR10666	KOG0005			GO:0005622,GO:0006464,GO:0006511,GO:0005515
AT2G18960.3	8593	13587	18533	18770	12695	14752	16116	14146	16208	18196	11478	11778	-0.75	-0.14	0.56	0.68	0.38	-0.63	-0.33
AT4G14130.1	8531	8355	7879	8140	9394	9192	11102	11289	2586	2421	4711	4344	0.08	-0.27	-0.85	0.82	1.31	1.75	1.89	xyloglucan endotransglucosylase/hydrolase 15	LOC_Os06g48200.1	glycosyl hydrolases family 16, putative, expressed	PF00722,PF06955	PTHR10963,PTHR10963:SF14		2.4.1.207	K08235	GO:0005618,GO:0012505,GO:0048046,GO:0005975,GO:0006073,GO:0006499,GO:0004553,GO:0016762,GO:0016798
AT4G20260.5	8523	5575	3879	3944	6778	6164	4053	4618	5863	5574	4181	4237	0.85	0.58	0.44	-0.11	0.04	0.3	0.18	plasma-membrane associated cation-binding protein 1	LOC_Os02g18410.1	salt stress root protein RS1, putative, expressed	PF05558	PTHR22683				GO:0005773,GO:0005886,GO:0009507,GO:0009409,GO:0018008,GO:0042742,GO:0005507,GO:0005509,GO:0005516,GO:0005547,GO:0080025
AT5G56795.1	8395	4837	3742	5408	5297	4762	5145	7621	6234	4726	7807	8635	0.53	-0.34	-0.59	-0.85	-0.37	0.27	-0.12	metallothionein 1B								GO:0012505,GO:0010038,GO:0046872
AT3G18780.3	8393	8879	8092	7790	8903	9314	7772	6542	8503	9294	7812	7240	0.12	0.35	0.24	0.08	-0.07	-0.04	0.03
AT2G43970.2	8336	9867	9687	10192	8480	8961	9176	8515	10018	9984	7766	8279	-0.13	-0.02	0.32	0.31	0.14	-0.14	-0.2	RNA-binding protein	LOC_Os11g14300.1	la domain containing protein, expressed	PF05383	PTHR22792,PTHR22792:SF37	KOG1855			GO:0005634,GO:0009507,GO:0030529,GO:0006396,GO:0003676,GO:0003723
AT1G20340.1	8311	5355	7139	7519	6128	5497	6618	7082	8055	6878	12227	10798	-0.1	-0.24	-0.62	-0.65	-0.75	-0.13	-0.36	Cupredoxin superfamily protein	LOC_Os06g01210.1	plastocyanin, chloroplast precursor, putative, expressed	PF00127				K02638	GO:0009507,GO:0009543,GO:0009570,GO:0009579,GO:0031977,GO:0009411,GO:0017148,GO:0042221,GO:0046688,GO:0055070,GO:0005507,GO:0009055
AT3G09390.1	8293	4646	3707	4721	5698	5377	5115	6776	9052	7383	8452	7992	0.62	-0.1	0	-0.96	-0.47	-0.35	-0.57	metallothionein 2A	LOC_Os12g38270.1	metallothionein, putative, expressed	PF01439					GO:0005575,GO:0006878,GO:0005507,GO:0046872
AT2G41430.2	8154	5898	6825	7551	6024	5279	6506	7388	6045	5741	8274	8561	-0.03	-0.3	-0.51	-0.23	-0.28	0.25	-0.06	dehydration-induced protein (ERD15)	LOC_Os03g23010.3	expressed protein						GO:0005737,GO:0009414,GO:0009617,GO:0009644,GO:0005515
AT1G07610.1	8154	4742	3796	5311	5419	4977	5228	7546	6186	4731	7416	8594	0.5	-0.3	-0.55	-0.81	-0.33	0.24	-0.07	metallothionein 1C								GO:0022626,GO:0046688,GO:0005507
AT3G26740.1	8121	6004	4494	5287	7330	6672	4760	6072	9885	8497	7168	8052	0.53	0.37	0.27	-0.64	-0.49	-0.38	-0.39	CCR-like	LOC_Os01g01340.1	light-induced protein 1-like, putative, expressed	PF07207					GO:0009507,GO:0008150,GO:0003674
AT1G13440.2	8109	6951	6904	7075	7728	7861	7922	7500	9490	9759	8449	7799	0.11	0.02	0.24	-0.22	-0.08	-0.35	-0.3	glyceraldehyde-3-phosphate dehydrogenase C2	LOC_Os04g40950.1	glyceraldehyde-3-phosphate dehydrogenase, putative, expressed	PF00044,PF02800	PTHR10836	KOG0657	1.2.1.12	K00134	GO:0005618,GO:0005634,GO:0005730,GO:0005739,GO:0005829,GO:0005886,GO:0009507,GO:0016020,GO:0006094,GO:0006096,GO:0006979,GO:0042742,GO:0046686,GO:0005507,GO:0008270,GO:0008943,GO:0016620,GO:0055114
AT2G41430.4	8042	5848	6872	7569	5877	5181	6375	7269	6005	5733	8112	8383	-0.06	-0.3	-0.49	-0.19	-0.27	0.24	-0.09	dehydration-induced protein (ERD15)	LOC_Os03g23010.3	expressed protein						GO:0005737,GO:0009414,GO:0009617,GO:0009644,GO:0005515
AT3G09390.2	8039	4444	3638	4616	5554	5259	4967	6525	8760	7182	8114	7764	0.6	-0.09	0.01	-0.94	-0.47	-0.35	-0.56
AT3G53460.1	7938	7962	10739	11134	7446	7333	11536	11640	7201	7214	11372	11006	-0.46	-0.65	-0.63	-0.03	0.05	0.14	0.04	chloroplast RNA-binding protein 29	LOC_Os03g25960.1	RNA recognition motif containing protein, putative, expressed	PF00076	PTHR24012,PTHR24012:SF56	KOG0131			GO:0009507,GO:0009570,GO:0009579,GO:0003723,GO:0008266,GO:0003676
AT5G44340.1	7912	8038	6902	6714	7641	7933	7200	6165	6157	6323	5175	5029	0.23	0.22	0.29	0.42	0.39	0.35	0.32	tubulin beta chain 4	LOC_Os06g46000.1	tubulin/FtsZ domain containing protein, putative, expressed	PF03953,PF00091	PTHR11588	KOG1375		K07375	GO:0005618,GO:0045298,GO:0007017,GO:0007018,GO:0051258,GO:0005200,GO:0043234,GO:0003924,GO:0005525,GO:0006184,GO:0005874
AT2G41430.1	7911	5701	6567	7287	5768	5076	6247	7140	5831	5554	8006	8254	-0.03	-0.3	-0.51	-0.23	-0.28	0.26	-0.07	dehydration-induced protein (ERD15)	LOC_Os03g23010.2	expressed protein						GO:0005737,GO:0009414,GO:0009617,GO:0009644,GO:0005515
AT2G41430.5	7909	5708	6614	7345	5769	5080	6254	7145	5846	5578	8010	8263	-0.04	-0.3	-0.51	-0.22	-0.28	0.25	-0.07	dehydration-induced protein (ERD15)	LOC_Os03g23010.3	expressed protein						GO:0005737,GO:0009414,GO:0009617,GO:0009644,GO:0005515
AT5G07440.2	7885	6957	4372	4372	7922	7856	5507	5324	7447	7685	3896	3723	0.76	0.54	0.99	0.2	0.51	-0.03	0.06	glutamate dehydrogenase 2	LOC_Os02g43470.1	glutamate dehydrogenase protein, putative, expressed	PF02812,PF00208	PTHR11606	KOG2250	1.4.1.3	K00261	GO:0005739,GO:0005886,GO:0009651,GO:0046686,GO:0004352,GO:0004353,GO:0005507,GO:0005524,GO:0008270,GO:0016491,GO:0050897,GO:0006520,GO:0055114
AT5G53300.1	7884	5493	4856	5026	5651	5571	5679	5952	5698	5310	6922	6401	0.44	-0.05	-0.28	-0.43	-0.2	0.28	0.03	ubiquitin-conjugating enzyme 10	LOC_Os02g16040.1	ubiquitin-conjugating enzyme, putative, expressed	PF00179	PTHR24068	KOG0417			GO:0005575,GO:0006511,GO:0004842,GO:0016881
AT5G53300.4	7878	5491	4854	5024	5648	5570	5677	5950	5697	5309	6915	6395	0.44	-0.05	-0.27	-0.43	-0.19	0.28	0.03	ubiquitin-conjugating enzyme 10	LOC_Os02g16040.1	ubiquitin-conjugating enzyme, putative, expressed	PF00179	PTHR24068	KOG0417			GO:0005575,GO:0006511,GO:0004842,GO:0016881
AT1G06680.1	7853	6336	9663	9513	7985	7618	8974	8383	8492	8340	12635	11341	-0.43	-0.15	-0.51	-0.32	-0.47	-0.25	-0.11	photosystem II subunit P-1	LOC_Os07g04840.1	PsbP, putative, expressed	PF01789				K02717	GO:0009507,GO:0009534,GO:0009535,GO:0009543,GO:0009570,GO:0009579,GO:0009654,GO:0009941,GO:0019898,GO:0030095,GO:0031977,GO:0048046,GO:0009642,GO:0019684,GO:0042742,GO:0008266,GO:0005509,GO:0015979,GO:0009523
AT1G06680.2	7841	6312	9631	9481	7962	7588	8941	8348	8464	8313	12613	11312	-0.43	-0.15	-0.51	-0.32	-0.47	-0.25	-0.11	photosystem II subunit P-1	LOC_Os07g04840.1	PsbP, putative, expressed	PF01789				K02717	GO:0009507,GO:0009534,GO:0009535,GO:0009543,GO:0009570,GO:0009579,GO:0009654,GO:0009941,GO:0019898,GO:0030095,GO:0031977,GO:0048046,GO:0009642,GO:0019684,GO:0042742,GO:0008266,GO:0005509,GO:0015979,GO:0009523
AT4G14960.2	7803	7729	11219	10929	7530	8294	10624	9132	8203	8493	12584	11281	-0.51	-0.32	-0.52	-0.11	-0.27	-0.1	-0.08	Tubulin/FtsZ family protein	LOC_Os11g14220.1	tubulin/FtsZ domain containing protein, putative, expressed	PF03953,PF00091	PTHR11588	KOG1376		K07374	GO:0005618,GO:0005730,GO:0005773,GO:0005829,GO:0005874,GO:0005886,GO:0016020,GO:0045298,GO:0000226,GO:0009651,GO:0071258,GO:0005200,GO:0005515,GO:0051258,GO:0043234,GO:0003924,GO:0005525,GO:0006184,GO:0007017
AT5G17920.1	7795	10726	14765	14231	10391	11954	13938	11696	12842	14050	10339	10015	-0.65	-0.2	0.4	0.51	0.33	-0.54	-0.27	Cobalamin-independent synthase family protein	LOC_Os12g42884.3	5-methyltetrahydropteroyltriglutamate--homocysteine methyltransferase, putative, expressed	PF01717,PF08267	PTHR19960,PTHR19960:SF21	KOG2263	2.1.1.14	K00549	GO:0005777,GO:0005829,GO:0005886,GO:0009507,GO:0009570,GO:0016020,GO:0048046,GO:0009086,GO:0009651,GO:0010043,GO:0046686,GO:0003871,GO:0005507,GO:0008705,GO:0008270,GO:0008652
AT3G53460.3	7789	7876	10663	11054	7380	7257	11434	11529	7123	7155	11181	10878	-0.47	-0.65	-0.63	-0.02	0.06	0.13	0.04	chloroplast RNA-binding protein 29	LOC_Os03g25960.1	RNA recognition motif containing protein, putative, expressed	PF00076	PTHR24012,PTHR24012:SF56	KOG0131			GO:0009507,GO:0009570,GO:0009579,GO:0003723,GO:0008266,GO:0003676
AT5G07440.1	7785	6732	4270	4249	7681	7556	5302	5013	7214	7440	3832	3646	0.77	0.56	0.97	0.19	0.46	-0.01	0.06	glutamate dehydrogenase 2	LOC_Os02g43470.1	glutamate dehydrogenase protein, putative, expressed	PF02812,PF00208	PTHR11606	KOG2250	1.4.1.3	K00261	GO:0005739,GO:0005886,GO:0009651,GO:0046686,GO:0004352,GO:0004353,GO:0005507,GO:0005524,GO:0008270,GO:0016491,GO:0050897,GO:0006520,GO:0055114
AT1G56070.1	7781	11369	12508	12036	10594	11937	12317	10624	12666	14165	8597	8876	-0.36	-0.03	0.62	0.49	0.39	-0.49	-0.25	Ribosomal protein S5/Elongation factor G/III/V family protein	LOC_Os02g32030.1	elongation factor, putative, expressed	PF03144,PF00679,PF03764,PF00009	PTHR23115,PTHR23115:SF4	KOG0469	3.6.5.3	K03234	GO:0005730,GO:0005829,GO:0005886,GO:0009507,GO:0016020,GO:0009409,GO:0003746,GO:0005507,GO:0008135,GO:0003924,GO:0005525
AT1G56070.2	7750	11260	12378	11955	10461	11848	12193	10484	12543	14057	8573	8831	-0.36	-0.02	0.61	0.48	0.38	-0.48	-0.25
AT3G53460.4	7741	7659	10206	10657	7143	7025	11086	11232	6951	6914	11037	10629	-0.44	-0.66	-0.64	-0.05	0.04	0.15	0.03	chloroplast RNA-binding protein 29	LOC_Os03g25960.1	RNA recognition motif containing protein, putative, expressed	PF00076	PTHR24012,PTHR24012:SF56	KOG0131			GO:0009507,GO:0009570,GO:0009579,GO:0003723,GO:0008266,GO:0003676
AT1G56070.3	7737	11212	12356	11896	10438	11810	12150	10426	12496	13997	8559	8795	-0.36	-0.02	0.61	0.48	0.38	-0.48	-0.25
AT5G17920.2	7728	10444	14338	13743	10104	11594	13557	11193	12462	13676	10237	9829	-0.63	-0.19	0.38	0.48	0.3	-0.52	-0.27	Cobalamin-independent synthase family protein	LOC_Os12g42884.1	5-methyltetrahydropteroyltriglutamate--homocysteine methyltransferase, putative, expressed	PF01717,PF08267	PTHR19960,PTHR19960:SF21	KOG2263	2.1.1.14	K00549	GO:0005777,GO:0005829,GO:0005886,GO:0009507,GO:0009570,GO:0016020,GO:0048046,GO:0009086,GO:0009651,GO:0010043,GO:0046686,GO:0003871,GO:0005507,GO:0008705,GO:0008270,GO:0008652
AT2G45180.1	7720	5901	9213	9311	7478	7391	8915	11523	4087	3636	7384	8286	-0.44	-0.46	-1.02	0.24	0.38	0.82	0.95	Bifunctional inhibitor/lipid-transfer protein/seed storage 2S albumin superfamily protein	LOC_Os04g46820.1	LTPL121 - Protease inhibitor/seed storage/LTP family protein precursor, putative, expressed	PF00234					GO:0009535,GO:0006869,GO:0008289
AT3G07800.1	7683	5846	116	98	5642	5453	134	137	6996	6821	152	122	5.99	5.36	5.66	-0.36	-0.02	-0.03	-0.32	Thymidine kinase	LOC_Os03g02200.2	thymidine kinase, putative, expressed	PF00265	PTHR11441	KOG3125	2.7.1.21	K00857	GO:0005575,GO:0009061,GO:0019690,GO:0004797,GO:0005524
AT1G04410.1	7640	6661	6597	6449	7800	8530	6744	6158	6986	7252	6320	5542	0.13	0.34	0.26	0.14	0.12	0.01	0.2	Lactate/malate dehydrogenase family protein	LOC_Os10g33800.1	lactate/malate dehydrogenase, putative, expressed	PF00056,PF02866	PTHR23382	KOG1496	1.1.1.37	K00025	GO:0005634,GO:0005773,GO:0005886,GO:0009507,GO:0009570,GO:0016020,GO:0048046,GO:0009651,GO:0010043,GO:0046686,GO:0003824,GO:0005488,GO:0016491,GO:0016615,GO:0016616,GO:0030060,GO:0055114,GO:0006108
AT2G41430.3	7611	5631	6363	7104	5661	4977	6150	7058	5734	5431	7750	8029	-0.02	-0.31	-0.5	-0.23	-0.26	0.25	-0.07	dehydration-induced protein (ERD15)	LOC_Os03g23010.4	expressed protein						GO:0005737,GO:0009414,GO:0009617,GO:0009644,GO:0005515
AT2G39570.1	7520	6736	8294	8144	6474	6554	6829	6123	3384	3826	7311	6843	-0.21	0.01	-0.97	0.22	-0.13	0.98	0.85	ACT domain-containing protein	LOC_Os05g02220.3	ACT domain containing protein, expressed	PF01842					GO:0008152,GO:0016597
AT1G04820.1	7518	7493	11024	10735	7330	8046	10467	8995	7983	8298	12530	11204	-0.54	-0.34	-0.54	-0.13	-0.29	-0.12	-0.08	tubulin alpha-4 chain	LOC_Os11g14220.1	tubulin/FtsZ domain containing protein, putative, expressed	PF03953,PF00091	PTHR11588	KOG1376			GO:0005618,GO:0005829,GO:0005886,GO:0009507,GO:0045298,GO:0007017,GO:0046686,GO:0071258,GO:0005200,GO:0051258,GO:0043234,GO:0003924,GO:0005525,GO:0006184,GO:0005874
AT5G51070.1	7405	9775	6053	6014	9599	10357	7051	6413	10363	11489	3775	3778	0.51	0.57	1.53	0.68	0.83	-0.35	-0.13	Clp ATPase	LOC_Os02g32520.1	ERD1 protein, chloroplast precursor, putative, expressed	PF02861,PF00004,PF07724,PF10431	PTHR11638:SF12,PTHR11638	KOG1051			GO:0009507,GO:0009570,GO:0009941,GO:0009414,GO:0000166,GO:0005524,GO:0016887,GO:0017111,GO:0019538
AT5G14740.1	7361	6311	5779	5829	7441	7481	6452	5918	8505	8078	10566	9754	0.24	0.27	-0.29	-0.81	-0.72	-0.28	-0.15	carbonic anhydrase 2	LOC_Os01g45274.1	carbonic anhydrase, chloroplast precursor, putative, expressed	PF00484	PTHR11002	KOG1578	4.2.1.1	K01673	GO:0005737,GO:0005829,GO:0009507,GO:0009535,GO:0009570,GO:0009941,GO:0048046,GO:0015976,GO:0042742,GO:0004089,GO:0008270
AT5G14740.9	7361	6310	5769	5818	7441	7481	6449	5916	8505	8078	10563	9742	0.24	0.27	-0.29	-0.81	-0.72	-0.28	-0.15
AT5G14740.2	7357	6304	5770	5825	7431	7470	6446	5912	8499	8069	10558	9743	0.24	0.27	-0.29	-0.81	-0.72	-0.28	-0.15	carbonic anhydrase 2	LOC_Os01g45274.1	carbonic anhydrase, chloroplast precursor, putative, expressed	PF00484	PTHR11002	KOG1578	4.2.1.1	K01673	GO:0005737,GO:0005829,GO:0009507,GO:0009535,GO:0009570,GO:0009941,GO:0048046,GO:0015976,GO:0042742,GO:0004089,GO:0008270
AT5G14740.5	7347	6301	5769	5819	7429	7467	6440	5906	8482	8064	10518	9710	0.24	0.27	-0.29	-0.8	-0.71	-0.28	-0.15	carbonic anhydrase 2	LOC_Os01g45274.1	carbonic anhydrase, chloroplast precursor, putative, expressed	PF00484	PTHR11002,PTHR11002:SF1	KOG1578	4.2.1.1	K01673	GO:0005737,GO:0005829,GO:0009507,GO:0009535,GO:0009570,GO:0009941,GO:0048046,GO:0015976,GO:0042742,GO:0004089,GO:0008270
AT5G14740.4	7346	6303	5768	5821	7429	7469	6444	5909	8485	8065	10535	9726	0.24	0.27	-0.29	-0.81	-0.71	-0.28	-0.15	carbonic anhydrase 2	LOC_Os01g45274.1	carbonic anhydrase, chloroplast precursor, putative, expressed	PF00484	PTHR11002	KOG1578	4.2.1.1	K01673	GO:0005737,GO:0005829,GO:0009507,GO:0009535,GO:0009570,GO:0009941,GO:0048046,GO:0015976,GO:0042742,GO:0004089,GO:0008270
AT5G14740.3	7337	6292	5759	5813	7417	7457	6434	5902	8469	8051	10488	9687	0.24	0.27	-0.29	-0.8	-0.71	-0.28	-0.15	carbonic anhydrase 2	LOC_Os01g45274.1	carbonic anhydrase, chloroplast precursor, putative, expressed	PF00484	PTHR11002	KOG1578	4.2.1.1	K01673	GO:0005737,GO:0005829,GO:0009507,GO:0009535,GO:0009570,GO:0009941,GO:0048046,GO:0015976,GO:0042742,GO:0004089,GO:0008270
AT5G24490.1	7311	5201	3451	3726	6262	5850	4043	4078	4721	4429	3899	3652	0.8	0.58	0.28	-0.07	0.1	0.45	0.4	30S ribosomal protein, putative	LOC_Os03g63950.1	plastid-specific 30S ribosomal protein 1, chloroplast precursor, putative, expressed	PF02482					GO:0005840,GO:0009507,GO:0006412,GO:0044238,GO:0003735,GO:0005488
AT4G12800.1	7276	5977	7737	7854	7121	7070	7393	7102	8785	8201	10546	9729	-0.23	-0.03	-0.26	-0.38	-0.48	-0.36	-0.26	photosystem I subunit l	LOC_Os12g23200.1	photosystem I reaction center subunit XI, chloroplast precursor, putative, expressed	PF02605				K02699	GO:0009507,GO:0009535,GO:0009538,GO:0009579,GO:0009941,GO:0010287,GO:0016020,GO:0015979,GO:0019684,GO:0003674,GO:0009522
AT4G12800.2	7276	5977	7737	7854	7121	7070	7393	7102	8785	8201	10546	9729	-0.23	-0.03	-0.26	-0.38	-0.48	-0.36	-0.26
AT3G09840.1	7275	9224	6469	6302	9184	10388	6476	5714	10026	10991	4497	4397	0.37	0.68	1.24	0.52	0.45	-0.35	-0.1	cell division cycle 48	LOC_Os03g05730.1	cell division control protein 48 homolog E, putative, expressed	PF02359,PF02933,PF00004	PTHR23077,PTHR23077:SF18	KOG0730		K13525	GO:0005618,GO:0005634,GO:0005635,GO:0005730,GO:0005737,GO:0005819,GO:0005886,GO:0009524,GO:0022626,GO:0009846,GO:0009860,GO:0016310,GO:0046686,GO:0051301,GO:0016887,GO:0042802,GO:0005524
AT5G26000.1	7273	7890	7500	7825	6744	7673	8194	7879	8781	8600	6531	6625	-0.02	-0.16	0.4	0.22	0.29	-0.2	-0.27	thioglucoside glucohydrolase 1	LOC_Os04g39880.1	Os4bglu12 - beta-glucosidase, exo-beta-glucanase, expressed	PF00232	PTHR10353	KOG0626			GO:0005773,GO:0005777,GO:0009505,GO:0009507,GO:0009579,GO:0022626,GO:0048046,GO:0019762,GO:0004553,GO:0008422,GO:0019137,GO:0005975
AT5G26000.2	7260	7885	7494	7822	6742	7667	8192	7876	8776	8597	6524	6616	-0.02	-0.16	0.4	0.22	0.29	-0.2	-0.27	thioglucoside glucohydrolase 1	LOC_Os04g39880.1	Os4bglu12 - beta-glucosidase, exo-beta-glucanase, expressed	PF00232	PTHR10353	KOG0626			GO:0005773,GO:0005777,GO:0009505,GO:0009507,GO:0009579,GO:0022626,GO:0048046,GO:0019762,GO:0004553,GO:0008422,GO:0019137,GO:0005975
AT3G14420.1	7220	7140	9749	9677	8056	8466	9095	8241	9146	9235	12490	11502	-0.44	-0.07	-0.38	-0.3	-0.47	-0.36	-0.15	Aldolase-type TIM barrel family protein	LOC_Os07g05820.2	hydroxyacid oxidase 1, putative, expressed	PF01070	PTHR10578	KOG0538	1.1.3.15	K11517	GO:0005634,GO:0005777,GO:0009507,GO:0009570,GO:0016020,GO:0022626,GO:0048046,GO:0008152,GO:0055114,GO:0008891,GO:0016491
AT1G50010.1	7216	7333	10898	10581	7109	7922	10269	8759	7761	8077	12151	10914	-0.56	-0.34	-0.54	-0.1	-0.28	-0.12	-0.08	tubulin alpha-2 chain	LOC_Os11g14220.1	tubulin/FtsZ domain containing protein, putative, expressed	PF03953,PF00091	PTHR11588	KOG1376			GO:0005618,GO:0005829,GO:0016020,GO:0045298,GO:0007017,GO:0009651,GO:0005200,GO:0051258,GO:0043234,GO:0003924,GO:0005525,GO:0006184,GO:0005874
AT3G61260.1	7193	4249	3549	3352	4901	4445	4152	4149	2717	2627	4279	3715	0.73	0.17	-0.58	-0.21	0.05	1.1	0.81	Remorin family protein	LOC_Os04g45070.1	remorin, putative, expressed	PF03766,PF03763					GO:0005773,GO:0005886,GO:0008150,GO:0005488
AT3G53420.1	7172	6092	6801	7017	7076	6823	7277	6903	5745	5783	6918	6181	-0.06	-0.03	-0.18	0.08	0.11	0.2	0.27	plasma membrane intrinsic protein 2A	LOC_Os02g41860.2	aquaporin protein, putative, expressed	PF00230	PTHR19139,PTHR19139:SF27	KOG0223		K09872	GO:0005773,GO:0005886,GO:0009507,GO:0016020,GO:0006810,GO:0006833,GO:0009414,GO:0009651,GO:0009737,GO:0080170,GO:0015250,GO:0005215
AT3G53420.2	7171	6090	6800	7015	7074	6823	7275	6901	5743	5780	6914	6179	-0.06	-0.03	-0.18	0.08	0.11	0.2	0.27	plasma membrane intrinsic protein 2A	LOC_Os02g41860.2	aquaporin protein, putative, expressed	PF00230	PTHR19139,PTHR19139:SF27	KOG0223		K09872	GO:0005773,GO:0005886,GO:0009507,GO:0016020,GO:0006810,GO:0006833,GO:0009414,GO:0009651,GO:0009737,GO:0080170,GO:0015250,GO:0005215
AT3G14420.2	7164	7026	9652	9530	7974	8346	8989	8086	8991	9089	12356	11356	-0.43	-0.07	-0.39	-0.31	-0.47	-0.35	-0.15	Aldolase-type TIM barrel family protein	LOC_Os07g05820.1	hydroxyacid oxidase 1, putative, expressed	PF01070	PTHR10578	KOG0538	1.1.3.15	K11517	GO:0005634,GO:0005777,GO:0009507,GO:0009570,GO:0016020,GO:0022626,GO:0048046,GO:0008152,GO:0055114,GO:0008891,GO:0016491
AT3G08580.2	7140	6747	7373	7266	6749	7167	7828	7423	7902	7995	8401	7999	-0.08	-0.13	-0.04	-0.16	-0.1	-0.2	-0.19	ADP/ATP carrier 1	LOC_Os02g48720.1	mitochondrial carrier protein, putative, expressed	PF00153	PTHR24089:SF35,PTHR24089	KOG0749		K05863	GO:0005618,GO:0005730,GO:0005739,GO:0005740,GO:0005743,GO:0005773,GO:0005886,GO:0009507,GO:0009941,GO:0016020,GO:0006810,GO:0015865,GO:0005471,GO:0005488,GO:0005507
AT3G14420.5	7112	7031	9439	9417	7846	8275	8939	8078	8955	9035	12328	11295	-0.41	-0.08	-0.39	-0.33	-0.47	-0.35	-0.16	Aldolase-type TIM barrel family protein	LOC_Os07g05820.1	hydroxyacid oxidase 1, putative, expressed	PF01070	PTHR10578	KOG0538	1.1.3.15	K11517	GO:0005634,GO:0005777,GO:0009507,GO:0009570,GO:0016020,GO:0022626,GO:0048046,GO:0008152,GO:0055114,GO:0008891,GO:0016491
AT2G38400.1	7109	6363	3804	3805	5876	5811	4257	4112	3921	4213	2606	2550	0.82	0.48	0.66	0.56	0.7	0.73	0.52	alanine:glyoxylate aminotransferase 3	LOC_Os05g39770.1	aminotransferase, putative, expressed	PF00202	PTHR11986,PTHR11986:SF23	KOG1404	2.6.1.40,2.6.1.44	K00827	GO:0003824,GO:0008453,GO:0008483,GO:0030170
AT2G45960.1	7091	5351	6327	6646	5705	5931	6123	5914	6036	5823	8030	6929	-0.06	-0.05	-0.33	-0.21	-0.31	0.07	-0.03	plasma membrane intrinsic protein 1B	LOC_Os02g44630.2	aquaporin protein, putative, expressed	PF00230	PTHR19139,PTHR19139:SF55	KOG0223		K09872	GO:0005773,GO:0005886,GO:0009507,GO:0016020,GO:0046658,GO:0006810,GO:0006833,GO:0009414,GO:0009651,GO:0015250,GO:0005215
AT2G45960.3	7075	5338	6316	6638	5699	5916	6109	5903	6026	5808	8016	6915	-0.06	-0.05	-0.34	-0.2	-0.31	0.07	-0.03	plasma membrane intrinsic protein 1B	LOC_Os02g44630.2	aquaporin protein, putative, expressed	PF00230	PTHR19139,PTHR19139:SF55	KOG0223		K09872	GO:0005773,GO:0005886,GO:0009507,GO:0016020,GO:0046658,GO:0006810,GO:0006833,GO:0009414,GO:0009651,GO:0015250,GO:0005215
AT4G24690.1	7057	7643	4248	4062	7351	8141	4830	4188	7740	8393	3140	2884	0.82	0.78	1.42	0.46	0.58	-0.13	-0.06	ubiquitin-associated (UBA)/TS-N domain-containing protein / octicosapeptide/Phox/Bemp1 (PB1) domain-containing protein	LOC_Os02g38050.4	joka2, putative, expressed	PF00569,PF00627,PF00564	PTHR20930	KOG4351			GO:0005737,GO:0008150,GO:0008270,GO:0005515
AT2G22430.1	7054	5277	3207	3499	5378	4581	3331	3629	6855	6548	4114	4128	0.88	0.52	0.7	-0.3	-0.24	-0.12	-0.43	homeobox protein 6	LOC_Os09g29460.1	homeobox associated leucine zipper, putative, expressed	PF02183,PF00046	PTHR24326,PTHR24326:SF218	KOG0483		K09338	GO:0005634,GO:0006355,GO:0009414,GO:0009738,GO:0009788,GO:0045941,GO:0003677,GO:0003700,GO:0005515,GO:0016563,GO:0043565
AT1G64720.1	7021	6936	8738	8870	7407	6983	7913	7586	7588	7411	11294	10782	-0.34	-0.11	-0.56	-0.33	-0.51	-0.1	-0.06	Polyketide cyclase/dehydrase and lipid transport superfamily protein	LOC_Os04g02910.1	membrane related protein CP5, putative, expressed		PTHR19308	KOG2761			GO:0005773,GO:0008150,GO:0003674
AT3G14420.6	6994	6875	9033	9097	7539	7906	8715	7881	8730	8851	12122	11041	-0.39	-0.1	-0.4	-0.35	-0.48	-0.34	-0.19	Aldolase-type TIM barrel family protein	LOC_Os07g05820.1	hydroxyacid oxidase 1, putative, expressed	PF01070	PTHR10578	KOG0538	1.1.3.15	K11517	GO:0005634,GO:0005777,GO:0009507,GO:0009570,GO:0016020,GO:0022626,GO:0048046,GO:0008152,GO:0055114,GO:0008891,GO:0016491
AT3G08580.1	6992	6155	6929	6732	6372	6699	7203	6627	7313	7418	8084	7491	-0.06	-0.08	-0.08	-0.19	-0.17	-0.16	-0.17	ADP/ATP carrier 1	LOC_Os02g48720.2	mitochondrial carrier protein, putative, expressed	PF00153	PTHR24089:SF35,PTHR24089	KOG0749		K05863	GO:0005618,GO:0005730,GO:0005739,GO:0005740,GO:0005743,GO:0005773,GO:0005886,GO:0009507,GO:0009941,GO:0016020,GO:0006810,GO:0015865,GO:0005471,GO:0005488,GO:0005507
AT3G17390.1	6968	6971	7048	6645	7747	8127	7339	6534	5605	6069	4971	4845	0.03	0.19	0.25	0.48	0.5	0.26	0.44	S-adenosylmethionine synthetase family protein	LOC_Os05g04510.2	S-adenosylmethionine synthetase, putative, expressed	PF02772,PF02773,PF00438	PTHR11964	KOG1506	2.5.1.6	K00789	GO:0005618,GO:0005730,GO:0005886,GO:0016020,GO:0006555,GO:0006556,GO:0009409,GO:0009809,GO:0004478,GO:0005524
AT5G14740.7	6957	5685	5080	5130	6576	6809	5774	5206	7673	7266	9974	8835	0.31	0.29	-0.33	-0.88	-0.78	-0.24	-0.16
AT5G14740.6	6949	5675	5073	5124	6565	6798	5764	5197	7662	7262	9962	8827	0.31	0.29	-0.33	-0.88	-0.78	-0.24	-0.16
AT5G14740.8	6944	5667	5053	5110	6551	6790	5752	5177	7647	7245	9941	8800	0.31	0.29	-0.33	-0.88	-0.78	-0.24	-0.16
AT4G20260.6	6891	4726	3316	3360	5745	5334	3425	4035	4914	4741	3389	3519	0.8	0.57	0.48	-0.05	0.11	0.27	0.2	plasma-membrane associated cation-binding protein 1	LOC_Os02g18410.1	salt stress root protein RS1, putative, expressed	PF05558	PTHR22683				GO:0005773,GO:0005886,GO:0009507,GO:0009409,GO:0018008,GO:0042742,GO:0005507,GO:0005509,GO:0005516,GO:0005547,GO:0080025
AT3G14420.3	6884	6892	9409	9316	7799	8206	8811	7982	8784	8886	11992	11038	-0.44	-0.07	-0.38	-0.3	-0.46	-0.36	-0.14	Aldolase-type TIM barrel family protein	LOC_Os07g05820.2	hydroxyacid oxidase 1, putative, expressed	PF01070	PTHR10578	KOG0538	1.1.3.15	K11517	GO:0005634,GO:0005777,GO:0009507,GO:0009570,GO:0016020,GO:0022626,GO:0048046,GO:0008152,GO:0055114,GO:0008891,GO:0016491
AT5G53300.2	6881	4572	4073	4110	4680	4730	4651	4810	4721	4369	6034	5330	0.49	-0.01	-0.32	-0.47	-0.26	0.33	0.05	ubiquitin-conjugating enzyme 10	LOC_Os02g16040.1	ubiquitin-conjugating enzyme, putative, expressed	PF00179	PTHR24068	KOG0417			GO:0005575,GO:0006511,GO:0004842,GO:0016881
AT5G20290.1	6865	5005	5312	5183	4993	5025	5607	5350	5570	5071	8388	7105	0.18	-0.13	-0.54	-0.56	-0.5	0.16	-0.09	Ribosomal protein S8e family protein	LOC_Os04g28180.1	ribosomal protein, putative, expressed	PF01201	PTHR10394	KOG3283		K02995	GO:0005618,GO:0005730,GO:0005840,GO:0005886,GO:0009507,GO:0016020,GO:0022626,GO:0022627,GO:0006412,GO:0042254,GO:0003735
AT3G13920.1	6855	7295	5854	5792	6550	7500	6370	5797	7130	7626	5545	5317	0.28	0.21	0.44	0.1	0.16	-0.06	-0.07	eukaryotic translation initiation factor 4A1			PF00271,PF00270	PTHR24031,PTHR24031:SF2	KOG0327			GO:0005618,GO:0005730,GO:0005829,GO:0016020,GO:0006413,GO:0046686,GO:0003743,GO:0005515,GO:0008026,GO:0003676,GO:0005524,GO:0004386
AT3G13920.3	6853	7290	5848	5787	6545	7496	6366	5792	7128	7621	5542	5314	0.28	0.21	0.44	0.1	0.16	-0.06	-0.07	eukaryotic translation initiation factor 4A1			PF00271,PF00270	PTHR24031,PTHR24031:SF2	KOG0328			GO:0005618,GO:0005730,GO:0005829,GO:0016020,GO:0006413,GO:0046686,GO:0003743,GO:0005515,GO:0008026,GO:0003676,GO:0005524,GO:0004386
AT5G14780.1	6852	7127	6190	6135	6735	7459	6947	6556	7018	6760	4519	4377	0.18	0.07	0.63	0.47	0.6	0.02	0.04	formate dehydrogenase	LOC_Os06g29180.1	erythronate-4-phosphate dehydrogenase domain containing protein, expressed	PF02826,PF00389	PTHR10996,PTHR10996:SF16	KOG0069	1.2.1.2	K00122	GO:0005739,GO:0009507,GO:0009579,GO:0009611,GO:0046686,GO:0003824,GO:0005488,GO:0016616,GO:0048037,GO:0051287,GO:0008152,GO:0055114
AT3G57520.1	6819	9601	4918	4797	9097	10474	4800	4140	6233	6553	3010	3093	0.76	1.13	1.07	0.67	0.55	0.36	0.61	seed imbibition 2	LOC_Os07g10840.1	uncharacterized glycosyltransferase, putative, expressed	PF05691					GO:0005575,GO:0080167,GO:0004553
AT3G14420.4	6817	6348	8786	8571	7274	7597	8160	7173	8125	8263	11638	10490	-0.4	-0.04	-0.43	-0.35	-0.53	-0.32	-0.14	Aldolase-type TIM barrel family protein	LOC_Os07g05820.1	hydroxyacid oxidase 1, putative, expressed	PF01070	PTHR10578	KOG0538	1.1.3.15	K11517	GO:0005634,GO:0005777,GO:0009507,GO:0009570,GO:0016020,GO:0022626,GO:0048046,GO:0008152,GO:0055114,GO:0008891,GO:0016491
AT4G14960.1	6789	7214	10315	10085	6873	7656	9810	8430	7578	7911	11125	10097	-0.54	-0.33	-0.45	-0.06	-0.22	-0.15	-0.09	Tubulin/FtsZ family protein	LOC_Os11g14220.1	tubulin/FtsZ domain containing protein, putative, expressed	PF03953,PF00091	PTHR11588	KOG1376		K07374	GO:0005618,GO:0005730,GO:0005773,GO:0005829,GO:0005874,GO:0005886,GO:0016020,GO:0045298,GO:0000226,GO:0009651,GO:0071258,GO:0005200,GO:0005515,GO:0051258,GO:0043234,GO:0003924,GO:0005525,GO:0006184,GO:0007017
AT4G32060.1	6763	6097	5804	5689	5490	5347	5752	5446	4051	4170	4709	4979	0.16	-0.05	-0.24	0.25	0.21	0.65	0.4	calcium-binding EF hand family protein	LOC_Os02g39950.1	EF hand family protein, putative, expressed	PF00036	PTHR12294:SF1,PTHR12294	KOG2643			GO:0005509
AT2G45960.2	6761	5185	6094	6414	5488	5711	5920	5753	5838	5640	7686	6603	-0.07	-0.06	-0.32	-0.19	-0.29	0.06	-0.04	plasma membrane intrinsic protein 1B	LOC_Os02g44630.2	aquaporin protein, putative, expressed	PF00230	PTHR19139,PTHR19139:SF55	KOG0223		K09872	GO:0005773,GO:0005886,GO:0009507,GO:0016020,GO:0046658,GO:0006810,GO:0006833,GO:0009414,GO:0009651,GO:0015250,GO:0005215
AT1G54410.1	6761	3863	4055	4415	4531	4567	3697	4463	4864	4088	6091	6110	0.33	0.16	-0.45	-0.53	-0.58	0.25	0.02	dehydrin family protein	LOC_Os03g45280.1	dehydrin, putative, expressed						GO:0009507,GO:0006950,GO:0009415,GO:0003674
AT5G07440.3	6711	6090	3814	3813	6831	6835	4772	4533	6456	6696	3322	3123	0.75	0.55	1.03	0.24	0.53	-0.04	0.06	glutamate dehydrogenase 2	LOC_Os02g43470.1	glutamate dehydrogenase protein, putative, expressed	PF02812,PF00208	PTHR11606		1.4.1.3	K00261	GO:0005739,GO:0005886,GO:0009651,GO:0046686,GO:0004352,GO:0004353,GO:0005507,GO:0005524,GO:0008270,GO:0016491,GO:0050897,GO:0006520,GO:0055114
AT1G24880.2	6693	3847	3523	3972	4225	3753	4231	5081	3088	2529	4834	4936	0.49	-0.22	-0.8	-0.38	-0.07	0.91	0.51	UDP-3-O-acyl N-acetylglycosamine deacetylase family protein								GO:0009245,GO:0008759
AT4G02510.4	6667	7971	9081	9280	9063	9708	8077	8131	9351	9236	6050	6159	-0.33	0.21	0.61	0.59	0.41	-0.34	0.01
AT1G43170.1	6664	5723	6118	5862	5777	5993	6197	6021	5815	5850	7349	6619	0.05	-0.05	-0.26	-0.22	-0.19	0.09	0.01	ribosomal protein 1	LOC_Os12g07010.1	ribosomal protein L3, putative, expressed	PF00297	PTHR11363	KOG0746			GO:0005618,GO:0005730,GO:0005773,GO:0005840,GO:0005886,GO:0016020,GO:0022625,GO:0022626,GO:0006412,GO:0009793,GO:0003735,GO:0005622
AT5G14780.2	6661	6895	5918	5774	6454	7158	6669	6246	6694	6473	4416	4238	0.21	0.08	0.61	0.43	0.58	0.04	0.05
AT5G14780.3	6659	6888	5911	5775	6449	7154	6664	6239	6696	6470	4412	4227	0.21	0.08	0.61	0.44	0.58	0.04	0.05
AT3G53460.2	6573	7361	9923	10252	6718	6710	10621	10649	6549	6667	9706	9521	-0.53	-0.66	-0.54	0.07	0.15	0.08	0.02	chloroplast RNA-binding protein 29	LOC_Os03g25960.1	RNA recognition motif containing protein, putative, expressed	PF00076	PTHR24012,PTHR24012:SF56	KOG0131			GO:0009507,GO:0009570,GO:0009579,GO:0003723,GO:0008266,GO:0003676
AT1G66580.1	6571	4192	2654	3055	4791	4364	4553	4750	5756	5286	4784	4273	0.92	-0.02	0.29	-0.67	0.04	-0.04	-0.27	senescence associated gene 24	LOC_Os11g11390.1	ribosomal protein, putative, expressed	PF00252	PTHR11726:SF10,PTHR11726	KOG0857		K02866	GO:0005773,GO:0005840,GO:0005886,GO:0022625,GO:0022626,GO:0006412,GO:0010224,GO:0003735
AT1G43170.8	6561	5656	6059	5788	5714	5939	6128	5928	5742	5782	7180	6457	0.04	-0.05	-0.24	-0.2	-0.18	0.08	0.02	ribosomal protein 1	LOC_Os12g07010.1	ribosomal protein L3, putative, expressed	PF00297	PTHR11363	KOG0746			GO:0005618,GO:0005730,GO:0005773,GO:0005840,GO:0005886,GO:0016020,GO:0022625,GO:0022626,GO:0006412,GO:0009793,GO:0003735,GO:0005622
AT2G38400.2	6560	6130	3658	3652	5615	5593	4095	3924	3749	4048	2422	2376	0.8	0.48	0.7	0.61	0.74	0.7	0.52	alanine:glyoxylate aminotransferase 3	LOC_Os05g39770.1	aminotransferase, putative, expressed	PF00202	PTHR11986,PTHR11986:SF23	KOG1404	2.6.1.40,2.6.1.44	K00827	GO:0003824,GO:0008453,GO:0008483,GO:0030170
AT1G43170.7	6559	5652	6055	5782	5711	5932	6124	5920	5739	5779	7175	6455	0.04	-0.05	-0.24	-0.2	-0.18	0.08	0.02	ribosomal protein 1	LOC_Os12g07010.1	ribosomal protein L3, putative, expressed	PF00297	PTHR11363	KOG0746			GO:0005618,GO:0005730,GO:0005773,GO:0005840,GO:0005886,GO:0016020,GO:0022625,GO:0022626,GO:0006412,GO:0009793,GO:0003735,GO:0005622
AT1G43170.9	6544	5640	6034	5765	5688	5909	6105	5890	5720	5761	7156	6441	0.05	-0.05	-0.24	-0.2	-0.18	0.09	0.01	ribosomal protein 1	LOC_Os12g07010.1	ribosomal protein L3, putative, expressed	PF00297	PTHR11363	KOG0746			GO:0005618,GO:0005730,GO:0005773,GO:0005840,GO:0005886,GO:0016020,GO:0022625,GO:0022626,GO:0006412,GO:0009793,GO:0003735,GO:0005622
AT1G56280.1	6525	4421	4810	4758	5083	4973	4637	4498	4435	4370	6712	5890	0.19	0.14	-0.52	-0.4	-0.46	0.31	0.19	drought-induced 19	LOC_Os05g28980.1	drought induced 19 protein, putative, expressed	PF05605					GO:0009414
AT3G57520.3	6516	9241	4712	4609	8717	10078	4600	4013	5973	6308	2883	2960	0.76	1.13	1.07	0.67	0.56	0.36	0.61	seed imbibition 2	LOC_Os07g10840.1	uncharacterized glycosyltransferase, putative, expressed	PF05691					GO:0005575,GO:0080167,GO:0004553
AT1G43170.6	6506	5590	6005	5728	5659	5861	6067	5832	5667	5718	7111	6416	0.04	-0.05	-0.25	-0.21	-0.18	0.09	0.02	ribosomal protein 1	LOC_Os12g07010.1	ribosomal protein L3, putative, expressed	PF00297	PTHR11363	KOG0746			GO:0005618,GO:0005730,GO:0005773,GO:0005840,GO:0005886,GO:0016020,GO:0022625,GO:0022626,GO:0006412,GO:0009793,GO:0003735,GO:0005622
AT1G43170.2	6503	5548	6012	5746	5630	5834	6028	5797	5654	5696	7179	6451	0.04	-0.04	-0.26	-0.21	-0.2	0.09	0.01	ribosomal protein 1	LOC_Os12g07010.1	ribosomal protein L3, putative, expressed	PF00297	PTHR11363	KOG0746			GO:0005618,GO:0005730,GO:0005773,GO:0005840,GO:0005886,GO:0016020,GO:0022625,GO:0022626,GO:0006412,GO:0009793,GO:0003735,GO:0005622
AT3G57520.2	6485	9328	4772	4664	8825	10185	4667	4032	6037	6360	2867	2963	0.74	1.13	1.09	0.69	0.58	0.35	0.62	seed imbibition 2	LOC_Os07g10840.1	uncharacterized glycosyltransferase, putative, expressed	PF05691					GO:0005575,GO:0080167,GO:0004553
AT5G56870.1	6473	6954	6898	6702	7643	8421	6905	6615	7900	8258	4458	4397	-0.02	0.25	0.87	0.62	0.61	-0.27	-0.01	beta-galactosidase 4	LOC_Os06g37560.1	beta-galactosidase precursor, putative, expressed	PF01301	PTHR23421,PTHR23421:SF33	KOG0496			GO:0012505,GO:0005975,GO:0005990,GO:0019513,GO:0019515,GO:0004565,GO:0004553
AT1G43170.5	6463	5534	5938	5678	5588	5803	6019	5769	5607	5664	7046	6384	0.05	-0.05	-0.25	-0.21	-0.19	0.09	0.02	ribosomal protein 1	LOC_Os12g07010.1	ribosomal protein L3, putative, expressed	PF00297	PTHR11363	KOG0746			GO:0005618,GO:0005730,GO:0005773,GO:0005840,GO:0005886,GO:0016020,GO:0022625,GO:0022626,GO:0006412,GO:0009793,GO:0003735,GO:0005622
AT1G49240.1	6427	7219	6501	6432	6904	7470	6534	5476	7470	7941	5940	5707	0.08	0.26	0.4	0.15	0.04	-0.18	-0.1	actin 8	LOC_Os03g50885.1	actin, putative, expressed	PF00022	PTHR11937,PTHR11937:SF77	KOG0676		K10355	GO:0005773,GO:0005886,GO:0009507,GO:0007010,GO:0009651,GO:0048768,GO:0005200,GO:0005507
AT1G23310.1	6426	6230	7698	7769	6527	6774	7057	6762	7773	8326	11249	10882	-0.29	-0.06	-0.46	-0.52	-0.68	-0.35	-0.28	glutamate:glyoxylate aminotransferase	LOC_Os07g01760.1	aminotransferase, classes I and II, domain containing protein, expressed	PF00155	PTHR11751:SF29,PTHR11751	KOG0258	2.6.1.2	K00814	GO:0005773,GO:0005777,GO:0009507,GO:0016020,GO:0048046,GO:0009853,GO:0004021,GO:0008453,GO:0047958,GO:0030170,GO:0009058,GO:0016740,GO:0016769
AT5G56010.1	6418	7048	5867	5440	6602	6750	5550	4831	7653	8254	4101	4105	0.25	0.36	0.96	0.46	0.34	-0.24	-0.25	heat shock protein 81-3	LOC_Os08g39140.1	heat shock protein, putative, expressed	PF02518,PF00183	PTHR11528	KOG0019		K04079	GO:0005730,GO:0005829,GO:0005886,GO:0016020,GO:0006457,GO:0009408,GO:0071277,GO:0005524,GO:0051082,GO:0006950
AT2G47400.1	6416	4934	5108	6298	4778	4637	5444	6829	5498	4219	8181	7435	-0.01	-0.38	-0.68	-0.45	-0.35	0.22	-0.05	CP12 domain-containing protein 1	LOC_Os03g19380.1	calvin cycle protein CP12, putative, expressed	PF02672					GO:0009507,GO:0009570,GO:0003674
AT2G05380.3	6359	4061	644	778	4736	4988	834	939	9329	6087	1005	1167	2.87	2.46	2.83	-0.61	-0.29	-0.56	-0.66
AT2G05380.1	6331	4033	640	771	4712	4956	823	927	9295	6047	999	1158	2.88	2.47	2.83	-0.61	-0.3	-0.57	-0.67	glycine-rich protein 3 short isoform			PF07172					GO:0012505,GO:0008150,GO:0003674
AT5G64260.1	6330	5361	4851	4752	5124	4571	4336	4120	5294	5022	4500	4172	0.28	0.2	0.25	0.15	-0.04	0.18	-0.09	EXORDIUM like 2	LOC_Os08g37840.1	phosphate-induced protein 1 conserved region domain containing protein, expressed	PF04674					GO:0005618,GO:0009505,GO:0008150,GO:0003674
AT1G43170.3	6301	5317	5790	5483	5415	5578	5796	5477	5415	5480	6952	6176	0.04	-0.04	-0.27	-0.22	-0.22	0.09	0.01	ribosomal protein 1	LOC_Os12g07010.1	ribosomal protein L3, putative, expressed	PF00297	PTHR11363	KOG0746			GO:0005618,GO:0005730,GO:0005773,GO:0005840,GO:0005886,GO:0016020,GO:0022625,GO:0022626,GO:0006412,GO:0009793,GO:0003735,GO:0005622
AT3G56940.1	6291	4990	6275	6297	6031	5622	6310	5930	5962	6175	7048	6402	-0.16	-0.07	-0.15	-0.1	-0.14	-0.11	-0.06	dicarboxylate diiron protein, putative (Crd1)	LOC_Os01g17170.1	magnesium-protoporphyrin IX monomethyl ester cyclase,chloroplast precursor, putative, expressed	PF02915			1.14.13.81	K04035	GO:0009507,GO:0009535,GO:0009706,GO:0009941,GO:0015979,GO:0015995,GO:0055114,GO:0003677,GO:0048529,GO:0016491,GO:0046872
AT3G13920.2	6285	6976	5577	5486	6197	7109	6078	5494	6774	7260	5117	4954	0.26	0.2	0.48	0.14	0.2	-0.08	-0.08	eukaryotic translation initiation factor 4A1			PF00271,PF00270	PTHR24031,PTHR24031:SF2	KOG0328			GO:0005618,GO:0005730,GO:0005829,GO:0016020,GO:0006413,GO:0046686,GO:0003743,GO:0005515,GO:0008026,GO:0003676,GO:0005524,GO:0004386
AT5G56030.1	6266	6833	5841	5369	6474	6664	5569	4894	7610	8175	4134	4173	0.22	0.33	0.93	0.43	0.33	-0.27	-0.26	heat shock protein 81-2	LOC_Os08g39140.1	heat shock protein, putative, expressed	PF02518,PF00183	PTHR11528	KOG0019		K04079	GO:0005618,GO:0005634,GO:0005739,GO:0005829,GO:0006457,GO:0006952,GO:0009408,GO:0009414,GO:0009651,GO:0009908,GO:0010286,GO:0048366,GO:0050821,GO:0005515,GO:0005524,GO:0051082,GO:0006950
AT2G26500.1	6258	5533	4858	6003	4856	4366	5881	7775	6529	5511	10351	11006	0.12	-0.57	-0.83	-0.98	-0.65	-0.03	-0.38	cytochrome b6f complex subunit (petM), putative	LOC_Os03g55720.1	cytochrome b6f complex subunit, putative, expressed	PF08041					GO:0009535,GO:0009496,GO:0009512
AT5G11740.1	6252	2724	3038	3806	2803	2378	4134	4615	3513	2772	6604	5606	0.39	-0.76	-0.96	-0.84	-0.48	0.51	-0.28	arabinogalactan protein 15								GO:0031225
AT4G34710.1	6197	8996	11401	11532	7768	7577	9950	9388	10060	10605	8727	9340	-0.59	-0.33	0.19	0.34	0.1	-0.44	-0.43	arginine decarboxylase 2	LOC_Os06g04070.1	pyridoxal-dependent decarboxylase protein, putative, expressed	PF02784,PF00278	PTHR11482:SF3,PTHR11482		4.1.1.19	K01583	GO:0005575,GO:0006596,GO:0006970,GO:0006979,GO:0009409,GO:0009446,GO:0009611,GO:0009651,GO:0009737,GO:0009753,GO:0009793,GO:0048316,GO:0080167,GO:0008792,GO:0003824,GO:0008295,GO:0006527
AT3G14415.1	6196	6362	8721	8789	6995	7381	8022	7262	8264	8459	10812	10251	-0.48	-0.09	-0.33	-0.27	-0.46	-0.41	-0.22	Aldolase-type TIM barrel family protein	LOC_Os07g05820.2	hydroxyacid oxidase 1, putative, expressed	PF01070	PTHR10578	KOG0538	1.1.3.15	K11517	GO:0005634,GO:0005773,GO:0005777,GO:0009507,GO:0009570,GO:0048046,GO:0008152,GO:0055114,GO:0003824,GO:0008891,GO:0010181,GO:0016491
AT4G39260.4	6188	4904	7847	8298	7649	7481	6312	8560	6409	5750	6083	7479	-0.54	0.02	-0.16	0.25	0.13	-0.13	0.32	cold, circadian rhythm, and RNA binding 1	LOC_Os12g43600.1	RNA recognition motif containing protein, expressed	PF00076	PTHR24012,PTHR24012:SF31				GO:0005618,GO:0005730,GO:0005777,GO:0005886,GO:0009507,GO:0007623,GO:0009409,GO:0009651,GO:0009737,GO:0010043,GO:0045087,GO:0000166,GO:0003676,GO:0003723
AT1G56280.2	6184	4221	4508	4493	4807	4675	4419	4264	4213	4175	6403	5589	0.21	0.13	-0.52	-0.41	-0.47	0.31	0.18	drought-induced 19	LOC_Os05g28980.1	drought induced 19 protein, putative, expressed	PF05605					GO:0009414
AT5G28540.1	6178	6301	5583	5603	6445	6533	4814	4313	7244	7591	4341	4349	0.16	0.51	0.77	0.36	0.07	-0.25	-0.19	heat shock protein 70 (Hsp 70) family protein	LOC_Os02g02410.1	DnaK family protein, putative, expressed	PF00012	PTHR19375	KOG0100		K09490	GO:0005618,GO:0005773,GO:0005788,GO:0005886,GO:0009507,GO:0006457,GO:0009408,GO:0010197,GO:0030433,GO:0005524
AT2G26500.2	6170	5407	4746	5886	4749	4257	5776	7591	6413	5410	10217	10868	0.12	-0.57	-0.83	-0.99	-0.66	-0.03	-0.39	cytochrome b6f complex subunit (petM), putative	LOC_Os03g55720.2	cytochrome b6f complex subunit, putative, expressed	PF08041					GO:0009535,GO:0009496,GO:0009512
AT5G65430.1	6166	4638	2477	3005	4127	4513	3362	3518	4137	4101	3324	3055	0.98	0.33	0.37	-0.22	0.11	0.39	0.07	general regulatory factor 8	LOC_Os08g33370.1	14-3-3 protein, putative, expressed	PF00244	PTHR18860	KOG0841			GO:0005618,GO:0005634,GO:0005737,GO:0005886,GO:0009505,GO:0009507,GO:0009742,GO:0045309,GO:0019904
AT5G52920.1	6158	6882	4568	4655	6605	7211	4913	4500	5938	6159	3312	3308	0.5	0.55	0.87	0.48	0.51	0.11	0.19	plastidic pyruvate kinase beta subunit 1	LOC_Os01g47080.1	pyruvate kinase, putative, expressed	PF00224,PF02887	PTHR11817	KOG2323	2.7.1.40	K00873	GO:0005739,GO:0009507,GO:0009570,GO:0006096,GO:0006629,GO:0006633,GO:0046686,GO:0048316,GO:0004743,GO:0000287,GO:0030955
AT1G14320.1	6147	4475	3473	4183	4522	4205	4883	5190	5674	5173	6018	5830	0.47	-0.21	-0.13	-0.63	-0.23	-0.03	-0.31	Ribosomal protein L16p/L10e family protein	LOC_Os11g11390.1	ribosomal protein, putative, expressed	PF00252	PTHR11726:SF10,PTHR11726	KOG0857		K02866	GO:0005730,GO:0005773,GO:0005886,GO:0009507,GO:0015934,GO:0022625,GO:0022626,GO:0006412,GO:0071493,GO:0003735,GO:0005840
AT5G02160.1	6146	4668	2608	2903	4057	3864	3033	3615	3767	3278	3960	3772	0.97	0.25	-0.13	-0.49	-0.22	0.62	0.17		LOC_Os05g01950.1	expressed protein						GO:0009535,GO:0008150,GO:0003674
AT5G42020.1	6138	6247	5632	5650	6416	6508	4836	4311	7219	7572	4384	4392	0.13	0.5	0.75	0.36	0.06	-0.26	-0.19	Heat shock protein 70 (Hsp 70) family protein	LOC_Os02g02410.1	DnaK family protein, putative, expressed	PF00012	PTHR19375	KOG0100		K09490	GO:0005618,GO:0005634,GO:0005730,GO:0005773,GO:0005783,GO:0005788,GO:0005886,GO:0016020,GO:0006457,GO:0009408,GO:0010197,GO:0034976,GO:0046686,GO:0005524
AT4G40040.1	6128	4152	3133	3313	3743	3768	3436	3842	3728	3689	4616	4233	0.67	0.05	-0.25	-0.46	-0.28	0.47	0.02	Histone superfamily protein	LOC_Os03g27310.2	histone H3, putative, expressed	PF00125	PTHR11426	KOG1745		K11253	GO:0000786,GO:0006334,GO:0003677
AT3G01290.1	6128	4683	3088	3045	5318	5143	2800	2755	5124	4776	2878	2384	0.82	0.91	0.91	0.22	0.08	0.13	0.08	SPFH/Band 7/PHB domain-containing membrane-associated protein family	LOC_Os10g32700.1	hypersensitive-induced response protein, putative, expressed	PF01145	PTHR10264,PTHR10264:SF25	KOG2620			GO:0005739,GO:0005773,GO:0005886,GO:0016020,GO:0006499
AT2G05380.2	6110	3895	588	733	4326	4555	797	912	9003	5919	978	1132	2.92	2.38	2.82	-0.68	-0.31	-0.58	-0.75	glycine-rich protein 3 short isoform			PF07172					GO:0012505,GO:0008150,GO:0003674
ATCG00020.1	6107	12093	25515	11838	45077	5945	7866	3717	4754	6760	17152	20691	-1.04	2.14	-1.72	-0.02	-1.71	0.66	2.15	photosystem II reaction center protein A	LOC_Os08g35420.1	photosynthetic reaction center protein, putative, expressed	PF00124					GO:0009507,GO:0009523,GO:0009535,GO:0009579,GO:0010287,GO:0016020,GO:0019684,GO:0016168,GO:0045156,GO:0009772,GO:0030077
AT5G56030.2	6087	6618	5566	5118	6179	6358	5363	4676	7325	7871	4018	4024	0.25	0.32	0.92	0.41	0.32	-0.26	-0.28	heat shock protein 81-2	LOC_Os08g39140.1	heat shock protein, putative, expressed	PF02518,PF00183	PTHR11528	KOG0019		K04079	GO:0005618,GO:0005634,GO:0005739,GO:0005829,GO:0006457,GO:0006952,GO:0009408,GO:0009414,GO:0009651,GO:0009908,GO:0010286,GO:0048366,GO:0050821,GO:0005515,GO:0005524,GO:0051082,GO:0006950
AT3G14415.3	6082	6149	8463	8452	6800	7132	7778	6928	7962	8159	10584	9955	-0.47	-0.08	-0.35	-0.28	-0.48	-0.4	-0.21	Aldolase-type TIM barrel family protein	LOC_Os07g05820.2	hydroxyacid oxidase 1, putative, expressed	PF01070	PTHR10578	KOG0538	1.1.3.15	K11517	GO:0005634,GO:0005773,GO:0005777,GO:0009507,GO:0009570,GO:0048046,GO:0008152,GO:0055114,GO:0003824,GO:0008891,GO:0010181,GO:0016491
AT5G42020.3	6075	6154	5568	5588	6335	6423	4768	4238	7114	7477	4360	4354	0.13	0.5	0.74	0.36	0.05	-0.25	-0.19
AT1G15820.1	6054	4287	7280	7477	5267	4826	6545	6822	6236	6309	10103	8577	-0.51	-0.41	-0.57	-0.34	-0.48	-0.28	-0.31	light harvesting complex photosystem II subunit 6	LOC_Os04g38410.1	chlorophyll A-B binding protein, putative, expressed	PF00504	PTHR21649			K08917	GO:0009507,GO:0009535,GO:0009579,GO:0009783,GO:0009941,GO:0010287,GO:0016020,GO:0010196,GO:0015979,GO:0016168,GO:0009765
AT2G33150.1	6038	6067	3971	3869	6178	6684	4570	4256	7350	7793	3474	3168	0.63	0.54	1.19	0.24	0.41	-0.32	-0.24	peroxisomal 3-ketoacyl-CoA thiolase 3	LOC_Os02g57260.1	3-ketoacyl-CoA thiolase, peroxisomal precursor, putative, expressed	PF02803,PF00108	PTHR18919:SF15,PTHR18919	KOG1389	2.3.1.16	K07513	GO:0005730,GO:0005739,GO:0005777,GO:0005886,GO:0009507,GO:0016020,GO:0006635,GO:0009611,GO:0009695,GO:0010111,GO:0019395,GO:0003988,GO:0016747,GO:0008152
AT3G13920.5	6037	6329	5162	4976	5731	6563	5545	4814	6163	6667	4848	4577	0.29	0.25	0.44	0.11	0.14	-0.05	-0.06
AT4G34710.2	6012	8371	10685	10796	7362	7168	9299	8622	9408	9893	8407	8837	-0.58	-0.3	0.16	0.32	0.06	-0.42	-0.41	arginine decarboxylase 2	LOC_Os06g04070.1	pyridoxal-dependent decarboxylase protein, putative, expressed	PF02784,PF00278	PTHR11482:SF3,PTHR11482		4.1.1.19	K01583	GO:0005575,GO:0006596,GO:0006970,GO:0006979,GO:0009409,GO:0009446,GO:0009611,GO:0009651,GO:0009737,GO:0009753,GO:0009793,GO:0048316,GO:0080167,GO:0008792,GO:0003824,GO:0008295,GO:0006527
AT4G20360.1	6002	6584	10044	10869	6593	6866	8698	8923	9126	8868	9808	9751	-0.73	-0.39	-0.12	0.1	-0.15	-0.52	-0.42	RAB GTPase homolog E1B	LOC_Os02g38210.1	elongation factor Tu, putative, expressed	PF03144,PF03143,PF00009	PTHR23115,PTHR23115:SF31	KOG0460	3.6.5.3	K02358	GO:0005634,GO:0005730,GO:0009295,GO:0009507,GO:0009535,GO:0009570,GO:0009941,GO:0016020,GO:0048046,GO:0018119,GO:0003746,GO:0003924,GO:0005525,GO:0006414,GO:0005622
AT1G23310.2	5987	6010	7432	7506	6283	6539	6817	6522	7479	8053	10545	10272	-0.32	-0.06	-0.42	-0.48	-0.64	-0.37	-0.28	glutamate:glyoxylate aminotransferase	LOC_Os07g01760.1	aminotransferase, classes I and II, domain containing protein, expressed	PF00155	PTHR11751:SF29,PTHR11751	KOG0258	2.6.1.2	K00814	GO:0005773,GO:0005777,GO:0009507,GO:0016020,GO:0048046,GO:0009853,GO:0004021,GO:0008453,GO:0047958,GO:0030170,GO:0009058,GO:0016740,GO:0016769
AT3G13920.4	5987	6853	5547	5421	6125	7033	5984	5387	6570	7149	4902	4756	0.23	0.21	0.51	0.18	0.24	-0.1	-0.06	eukaryotic translation initiation factor 4A1			PF00271,PF00270	PTHR24031,PTHR24031:SF2	KOG0328			GO:0005618,GO:0005730,GO:0005829,GO:0016020,GO:0006413,GO:0046686,GO:0003743,GO:0005515,GO:0008026,GO:0003676,GO:0005524,GO:0004386
AT1G66180.1	5922	6117	8151	8591	5326	4982	6471	6912	5258	5239	5140	5380	-0.48	-0.38	0	0.67	0.35	0.2	-0.03	Eukaryotic aspartyl protease family protein	LOC_Os03g16500.1	aspartic proteinase nepenthesin precursor, putative, expressed	PF00026	PTHR13683	KOG1339			GO:0012505,GO:0006508,GO:0004190
AT2G28910.1	5906	4615	4308	4589	4820	5064	3964	4225	4452	3961	4917	4735	0.24	0.27	-0.2	-0.12	-0.24	0.32	0.23	CAX interacting protein 4	LOC_Os09g01640.1	CAX-interacting protein 4, putative, expressed			KOG2985			GO:0005634,GO:0005737,GO:0010043,GO:0051928,GO:0003676,GO:0008270
AT4G02520.1	5890	4668	3151	3257	7099	6893	3510	3608	6609	6183	3424	3162	0.72	0.98	0.96	-0.04	0.11	-0.28	0.13	glutathione S-transferase PHI 2	LOC_Os01g27340.1	glutathione S-transferase, putative, expressed	PF02798,PF00043	PTHR11260,PTHR11260:SF55	KOG0867	2.5.1.18	K00799	GO:0005773,GO:0005792,GO:0005886,GO:0009507,GO:0009570,GO:0016020,GO:0048046,GO:0009407,GO:0009409,GO:0009651,GO:0010043,GO:0042742,GO:0046686,GO:0004364,GO:0043295,GO:0005515
AT1G72150.1	5872	6556	5931	6076	6770	6959	5563	5957	5530	5623	4025	4339	0.05	0.25	0.42	0.52	0.46	0.16	0.3	PATELLIN 1	LOC_Os05g35460.1	patellin protein, putative, expressed	PF03765,PF00650	PTHR23324:SF4,PTHR23324	KOG1471			GO:0005773,GO:0005886,GO:0009507,GO:0016020,GO:0048046,GO:0006810,GO:0009860,GO:0005215
AT3G14415.2	5863	6066	8288	8373	6654	7021	7615	6951	7895	8071	10251	9790	-0.48	-0.09	-0.33	-0.27	-0.46	-0.42	-0.22	Aldolase-type TIM barrel family protein	LOC_Os07g05820.2	hydroxyacid oxidase 1, putative, expressed	PF01070	PTHR10578	KOG0538	1.1.3.15	K11517	GO:0005634,GO:0005773,GO:0005777,GO:0009507,GO:0009570,GO:0048046,GO:0008152,GO:0055114,GO:0003824,GO:0008891,GO:0010181,GO:0016491
AT3G56940.2	5861	4564	5572	5503	5378	5073	5699	5234	5325	5516	6508	5844	-0.09	-0.07	-0.19	-0.16	-0.18	-0.06	-0.05	dicarboxylate diiron protein, putative (Crd1)	LOC_Os01g17170.1	magnesium-protoporphyrin IX monomethyl ester cyclase,chloroplast precursor, putative, expressed	PF02915			1.14.13.81	K04035	GO:0009507,GO:0009535,GO:0009706,GO:0009941,GO:0015979,GO:0015995,GO:0055114,GO:0003677,GO:0048529,GO:0046872,GO:0016491
AT4G20360.2	5854	6522	9970	10772	6521	6795	8617	8847	9050	8805	9583	9550	-0.75	-0.39	-0.1	0.12	-0.13	-0.53	-0.42
AT2G37220.1	5852	4709	5637	6136	4407	4361	6261	6582	5258	5216	7616	6994	-0.16	-0.55	-0.48	-0.31	-0.19	0.01	-0.26	RNA-binding (RRM/RBD/RNP motifs) family protein	LOC_Os03g25960.1	RNA recognition motif containing protein, putative, expressed	PF00076	PTHR24012,PTHR24012:SF56	KOG0131			GO:0009507,GO:0009535,GO:0009570,GO:0009579,GO:0009941,GO:0010319,GO:0009409,GO:0009737,GO:0045087,GO:0003723,GO:0008266,GO:0003676
AT2G28910.3	5834	4534	4035	4440	4522	4947	3855	4135	4375	3873	4856	4634	0.29	0.25	-0.2	-0.16	-0.25	0.33	0.2
AT5G65430.2	5834	4381	2334	2854	3910	4295	3178	3345	3942	3903	3127	2832	0.98	0.33	0.4	-0.2	0.13	0.38	0.06	general regulatory factor 8	LOC_Os08g33370.1	14-3-3 protein, putative, expressed	PF00244	PTHR18860	KOG0841			GO:0005618,GO:0005634,GO:0005737,GO:0005886,GO:0009505,GO:0009507,GO:0009742,GO:0045309,GO:0019904
AT5G42980.1	5817	3755	5162	5834	4819	4240	4781	5951	5822	4820	6812	6844	-0.2	-0.24	-0.36	-0.31	-0.35	-0.15	-0.23	thioredoxin 3	LOC_Os07g08840.1	thioredoxin, putative, expressed	PF00085	PTHR10438	KOG0907			GO:0005618,GO:0005739,GO:0005773,GO:0005829,GO:0005886,GO:0009507,GO:0009570,GO:0016020,GO:0010188,GO:0042542,GO:0050832,GO:0016671,GO:0045454,GO:0015035,GO:0009055,GO:0006662
AT4G32060.2	5799	5602	5308	5214	4962	4915	5269	5023	3694	3818	4124	4415	0.12	-0.06	-0.18	0.3	0.27	0.6	0.39	calcium-binding EF hand family protein	LOC_Os02g39950.1	EF hand family protein, putative, expressed	PF00036	PTHR12294:SF1,PTHR12294	KOG2643			GO:0005509
AT3G48560.1	5800	7347	6774	7170	6954	7295	7321	6929	5703	5673	4063	4029	-0.08	0	0.49	0.79	0.82	0.21	0.32	chlorsulfuron/imidazolinone resistant 1	LOC_Os02g30630.2	thiamine pyrophosphate enzyme, C-terminal TPP binding domain containing protein, expressed	PF02775,PF02776,PF00205	PTHR18968:SF13,PTHR18968	KOG4166	2.2.1.6	K01652	GO:0009507,GO:0009082,GO:0003984,GO:0004737,GO:0000287,GO:0030976,GO:0003824
AT2G28910.2	5795	4481	4012	4340	4494	4867	3807	4064	4317	3798	4819	4559	0.3	0.25	-0.21	-0.17	-0.25	0.34	0.21
AT1G15690.1	5791	8238	9975	10074	8419	9288	8713	7768	8675	9155	6801	7101	-0.52	0.1	0.36	0.53	0.25	-0.35	-0.01	Inorganic H pyrophosphatase family protein	LOC_Os02g09150.1	inorganic H+ pyrophosphatase, putative, expressed	PF03030			3.6.1.1	K01507	GO:0000325,GO:0005739,GO:0005773,GO:0005774,GO:0005886,GO:0009507,GO:0009705,GO:0009941,GO:0010008,GO:0016020,GO:0009414,GO:0009651,GO:0009926,GO:0010248,GO:0048366,GO:0009678,GO:0004427,GO:0015992
AT1G55670.1	5790	4017	6098	6914	5894	4896	6409	7149	5990	5302	8734	8614	-0.41	-0.33	-0.62	-0.41	-0.36	-0.2	-0.07	photosystem I subunit G	LOC_Os09g30340.1	photosystem I reaction center subunit, chloroplast precursor, putative, expressed	PF01241				K08905	GO:0009507,GO:0009522,GO:0009535,GO:0009579,GO:0009941,GO:0016020,GO:0030093,GO:0009773,GO:0009780,GO:0015979,GO:0042550,GO:0050821,GO:0003674
AT1G65980.2	5779	4006	3312	3462	5751	5711	3180	3757	4086	3883	3326	3250	0.53	0.72	0.28	0.04	0.08	0.3	0.52	thioredoxin-dependent peroxidase 1	LOC_Os01g48420.1	peroxiredoxin, putative, expressed	PF08534	PTHR10430				GO:0005886,GO:0009507,GO:0016020,GO:0046686,GO:0016209,GO:0016491,GO:0055114
AT5G64040.1	5736	3434	3604	4067	4424	3878	3567	4143	4376	3717	5604	5463	0.26	0.11	-0.45	-0.53	-0.52	0.18	0.04	photosystem I reaction center subunit PSI-N, chloroplast, putative / PSI-N, putative (PSAN)	LOC_Os12g08770.1	photosystem I reaction center subunit N, chloroplast precursor, putative, expressed	PF05479				K02701	GO:0009507,GO:0009522,GO:0009535,GO:0009543,GO:0009579,GO:0030093,GO:0009773,GO:0005516,GO:0015979,GO:0042651
AT5G08670.1	5731	7070	7008	7200	7220	7679	7556	6497	7864	8298	6092	6154	-0.15	0.08	0.4	0.21	0.2	-0.34	-0.12	ATP synthase alpha/beta family protein	LOC_Os05g47980.1	ATP synthase, putative, expressed	PF00006,PF11421,PF02874,PF00306	PTHR15184,PTHR15184:SF8	KOG1350	3.6.3.14	K02133	GO:0000275,GO:0005739,GO:0005747,GO:0005886,GO:0009507,GO:0006979,GO:0005507,GO:0005524,GO:0008270,GO:0046933,GO:0050897,GO:0016820,GO:0015991,GO:0033178,GO:0046961,GO:0015992,GO:0046034,GO:0016469,GO:0016887,GO:0006200,GO:0006754,GO:0045261,GO:0015986,GO:0008553
AT5G64040.2	5729	3430	3600	4062	4416	3873	3561	4138	4368	3712	5591	5450	0.26	0.11	-0.45	-0.53	-0.52	0.18	0.04	photosystem I reaction center subunit PSI-N, chloroplast, putative / PSI-N, putative (PSAN)	LOC_Os12g08770.1	photosystem I reaction center subunit N, chloroplast precursor, putative, expressed	PF05479				K02701	GO:0009507,GO:0009522,GO:0009535,GO:0009543,GO:0009579,GO:0030093,GO:0009773,GO:0005516,GO:0015979,GO:0042651
AT5G49480.1	5726	3748	436	429	3963	3864	583	584	5071	4888	620	630	3.45	2.75	2.99	-0.53	-0.1	-0.07	-0.35	Ca2+-binding protein 1	LOC_Os03g19720.1	EF hand family protein, putative, expressed	PF00036	PTHR10891	KOG0027			GO:0005829,GO:0042538,GO:0005509
AT5G65430.3	5672	4314	2265	2788	3777	4200	3107	3299	3862	3811	3036	2758	0.98	0.32	0.41	-0.2	0.15	0.38	0.06	general regulatory factor 8	LOC_Os08g33370.1	14-3-3 protein, putative, expressed	PF00244	PTHR18860	KOG0841			GO:0005618,GO:0005634,GO:0005737,GO:0005886,GO:0009505,GO:0009507,GO:0009742,GO:0045309,GO:0019904
AT5G44020.1	5656	4565	5553	5508	5152	5046	5844	5846	3556	3415	4534	4134	-0.11	-0.2	-0.31	0.35	0.43	0.55	0.55	HAD superfamily, subfamily IIIB acid phosphatase	LOC_Os06g04790.1	HAD superfamily phosphatase, putative, expressed	PF03767	PTHR11726,PTHR11726:SF1				GO:0005773,GO:0009507,GO:0016020,GO:0008150,GO:0003993
AT1G54100.2	5645	5085	2882	2831	5647	5847	3454	3173	5585	6031	2648	2600	0.91	0.79	1.15	0.12	0.34	-0.11	-0.02	aldehyde dehydrogenase 7B4	LOC_Os09g26880.1	aldehyde dehydrogenase, putative, expressed	PF00171	PTHR11699,PTHR11699:SF26	KOG2453	1.2.1.3,1.2.1.31,1.2.1.8	K14085	GO:0009269,GO:0009651,GO:0009737,GO:0004028,GO:0016491,GO:0008152,GO:0055114
AT2G45820.1	5633	3166	2434	2681	3645	3044	2469	2917	2596	2287	3221	3110	0.78	0.31	-0.37	-0.31	-0.23	0.85	0.45	Remorin family protein	LOC_Os04g45070.1	remorin, putative, expressed	PF03766,PF03763					GO:0005886,GO:0008150,GO:0003677
AT2G15790.1	5621	6988	4407	6920	4024	6702	6551	9444	7333	7159	5872	6400	0.15	-0.58	0.24	-0.12	0.38	-0.2	-0.43	peptidyl-prolyl cis-trans isomerase / cyclophilin-40 (CYP40) / rotamase	LOC_Os06g11320.1	peptidyl-prolyl cis-trans isomerase CYP40, putative, expressed	PF07719,PF00160	PTHR11071,PTHR11071:SF98	KOG0546	5.2.1.8	K05864	GO:0005737,GO:0010050,GO:0010582,GO:0003755,GO:0006457,GO:0005515
AT4G32020.1	5600	5929	7832	7965	4481	4407	5996	6248	6849	6719	6522	7170	-0.45	-0.46	-0.01	0.21	-0.16	-0.23	-0.61									GO:0009507,GO:0008150,GO:0003674
AT4G16190.1	5598	5757	5251	5119	5516	6018	5861	5267	7018	7105	6545	5971	0.13	0.05	0.17	-0.27	-0.17	-0.31	-0.29	Papain family cysteine protease	LOC_Os02g27030.1	cysteine proteinase 1 precursor, putative, expressed	PF00112,PF08246	PTHR12411:SF42,PTHR12411	KOG1542	3.4.22.-	K01376	GO:0005773,GO:0006508,GO:0004197,GO:0008234
AT1G54100.1	5591	4998	2847	2807	5563	5772	3412	3143	5493	5909	2643	2591	0.91	0.79	1.12	0.11	0.32	-0.11	-0.01	aldehyde dehydrogenase 7B4	LOC_Os09g26880.1	aldehyde dehydrogenase, putative, expressed	PF00171	PTHR11699,PTHR11699:SF26	KOG2453	1.2.1.3,1.2.1.31,1.2.1.8	K14085	GO:0009269,GO:0009651,GO:0009737,GO:0004028,GO:0016491,GO:0008152,GO:0055114
AT4G40040.2	5575	3617	2757	2896	3306	3302	3003	3291	3278	3226	4216	3737	0.7	0.07	-0.29	-0.49	-0.34	0.5	0.02	Histone superfamily protein	LOC_Os03g27310.1	histone H3, putative, expressed	PF00125	PTHR11426	KOG1745		K11253	GO:0000786,GO:0006334,GO:0003677
AT1G74470.1	5563	5102	7491	7149	5524	5622	6982	6545	4911	5001	6317	5726	-0.46	-0.28	-0.28	0.28	0.17	0.11	0.17	Pyridine nucleotide-disulphide oxidoreductase family protein	LOC_Os02g51080.1	FAD binding domain containing protein, expressed	PF07992	PTHR10617:SF9,PTHR10617		1.3.1.83	K10960	GO:0009507,GO:0009535,GO:0009941,GO:0016020,GO:0015995,GO:0045550
AT1G66200.1	5554	4915	5179	5361	4829	4933	5448	5287	6290	6281	5599	5123	-0.01	-0.14	0.23	-0.02	0	-0.26	-0.36	glutamine synthase clone F11	LOC_Os02g50240.1	glutamine synthetase, catalytic domain containing protein, expressed	PF03951,PF00120	PTHR20852:SF14,PTHR20852	KOG0683			GO:0005773,GO:0005829,GO:0009941,GO:0022626,GO:0048046,GO:0009651,GO:0009744,GO:0009749,GO:0009750,GO:0042128,GO:0004356,GO:0005507,GO:0006807,GO:0006542
AT4G34110.1	5554	6699	7748	7642	6430	6384	6871	6849	6777	7144	6108	6715	-0.33	-0.1	0.12	0.26	0.1	-0.18	-0.12	poly(A) binding protein 2	LOC_Os09g02700.1	polyadenylate-binding protein, putative, expressed	PF00076,PF00658	PTHR24622,PTHR24622:SF211	KOG0123		K13126	GO:0006413,GO:0009651,GO:0003723,GO:0003743,GO:0003676
AT4G40040.3	5545	3607	2752	2883	3305	3287	2997	3268	3265	3221	4204	3714	0.7	0.07	-0.29	-0.49	-0.34	0.5	0.02
AT4G02380.3	5517	2997	2852	2767	4304	3917	4167	4531	3373	3272	3897	3288	0.6	-0.08	-0.11	-0.35	0.28	0.36	0.31
AT4G02380.1	5517	2997	2852	2767	4304	3917	4167	4531	3373	3272	3897	3288	0.6	-0.08	-0.11	-0.35	0.28	0.36	0.31	senescence-associated gene 21	LOC_Os01g21250.1	late embryogenesis abundant protein, putative, expressed	PF03242					GO:0000302,GO:0006979,GO:0009409,GO:0009790,GO:0042631,GO:0003674,GO:0006950
AT5G41700.1	5505	4306	3724	4790	3931	4904	4456	4955	4368	3903	5370	5197	0.2	-0.09	-0.35	-0.31	-0.17	0.25	0.1	ubiquitin conjugating enzyme 8	LOC_Os06g30970.1	ubiquitin-conjugating enzyme, putative, expressed	PF00179	PTHR24068	KOG0417			GO:0005634,GO:0005737,GO:0006511,GO:0004842,GO:0005515,GO:0016881
AT1G20440.1	5505	3745	3912	3891	4775	4429	3631	3708	4675	4285	5045	4378	0.25	0.33	-0.07	-0.27	-0.36	0.05	0.04	cold-regulated 47	LOC_Os02g44870.1	dehydrin, putative, expressed	PF00257					GO:0005575,GO:0006950,GO:0006970,GO:0009409,GO:0009414,GO:0009415,GO:0009631,GO:0009737,GO:0010286,GO:0050832,GO:0003674
AT2G41100.1	5466	4583	3868	4281	5044	5084	2815	2779	6772	6517	4531	4440	0.3	0.86	0.57	-0.14	-0.68	-0.4	-0.39	Calcium-binding EF hand family protein	LOC_Os01g17190.1	OsCam3 - Calmodulin, expressed	PF00036	PTHR23050	KOG0027		K13448	GO:0005886,GO:0009266,GO:0009612,GO:0009646,GO:0009652,GO:0005509
AT2G40000.1	5463	4371	8767	8518	3905	3570	5079	4842	6621	6647	7087	6451	-0.81	-0.41	-0.03	0.35	-0.45	-0.43	-0.83	ortholog of sugar beet HS1 PRO-1 2	LOC_Os01g63690.1	hs1, putative, expressed	PF07014,PF07231					GO:0005575,GO:0006979,GO:0009751,GO:0009816,GO:0003674
AT3G44310.1	5453	4904	3691	3814	5721	5663	4541	4499	6986	6714	4702	4225	0.46	0.33	0.62	-0.25	0.02	-0.4	-0.27	nitrilase 1	LOC_Os02g42350.1	nitrilase, putative, expressed	PF00795	PTHR23088	KOG0805	3.5.5.1	K01501	GO:0005886,GO:0009507,GO:0048046,GO:0009684,GO:0000257,GO:0080061,GO:0080109,GO:0016810,GO:0006807
AT5G21020.2	5442	3930	4284	4423	4202	3954	3796	4023	3777	3777	4558	4727	0.11	0.06	-0.3	-0.09	-0.25	0.31	0.11									GO:0012505,GO:0008150,GO:0003674
AT3G61440.1	5439	4695	5382	5437	4915	4901	5570	5415	5079	5110	5395	5301	-0.09	-0.16	-0.07	0.02	0.04	-0.01	-0.05	cysteine synthase C1	LOC_Os04g08350.2	cysteine synthase, chloroplast/chromoplast precursor, putative, expressed	PF00291	PTHR10314,PTHR10314:SF8	KOG1252	2.5.1.47,4.4.1.9	K13034	GO:0005739,GO:0009507,GO:0019344,GO:0019499,GO:0051410,GO:0004124,GO:0005507,GO:0050017,GO:0003824,GO:0030170,GO:0008152
AT5G08690.1	5403	6613	6803	7044	6888	7305	7081	6230	7413	7909	5867	5860	-0.2	0.09	0.39	0.24	0.18	-0.35	-0.11	ATP synthase alpha/beta family protein	LOC_Os05g47980.1	ATP synthase, putative, expressed	PF00006,PF11421,PF02874,PF00306	PTHR15184,PTHR15184:SF8	KOG1350	3.6.3.14	K02133	GO:0000275,GO:0005730,GO:0005739,GO:0005747,GO:0009941,GO:0006754,GO:0015986,GO:0015992,GO:0046034,GO:0005507,GO:0008266,GO:0046933,GO:0005524,GO:0016820,GO:0015991,GO:0033178,GO:0046961,GO:0016469,GO:0016887,GO:0006200,GO:0045261,GO:0008553
AT1G32230.2	5398	6140	4685	4602	6447	6658	5955	5932	6458	6702	3681	3802	0.31	0.14	0.81	0.31	0.67	-0.19	-0.01	WWE protein-protein interaction domain protein family	LOC_Os10g42710.1	RCD1, putative, expressed	PF00644,PF12174,PF02825					GO:0005634,GO:0005737,GO:0000303,GO:0006809,GO:0006970,GO:0006979,GO:0009414,GO:0009651,GO:0009723,GO:0009790,GO:0009816,GO:0009867,GO:0009873,GO:0010102,GO:0010193,GO:0012501,GO:0080010,GO:0005515,GO:0003950
AT1G32230.1	5396	6137	4683	4599	6443	6656	5953	5929	6453	6699	3678	3799	0.31	0.14	0.81	0.31	0.67	-0.19	-0.01	WWE protein-protein interaction domain protein family	LOC_Os10g42710.1	RCD1, putative, expressed	PF00644,PF12174,PF02825					GO:0005634,GO:0005737,GO:0000303,GO:0006809,GO:0006970,GO:0006979,GO:0009414,GO:0009651,GO:0009723,GO:0009790,GO:0009816,GO:0009867,GO:0009873,GO:0010102,GO:0010193,GO:0012501,GO:0080010,GO:0005515,GO:0003950
AT4G34620.1	5389	3363	3345	3606	3944	3783	3451	4235	3478	2981	5011	4892	0.33	0.01	-0.62	-0.51	-0.37	0.44	0.26	small subunit ribosomal protein 16	LOC_Os08g40610.1	30S ribosomal protein S16, putative, expressed	PF00886	PTHR12919	KOG3419		K02959	GO:0005840,GO:0009507,GO:0009536,GO:0009941,GO:0006412,GO:0009793,GO:0042254,GO:0003735,GO:0005622
AT1G32230.6	5369	5969	4608	4498	6328	6581	5825	5748	6289	6554	3641	3727	0.32	0.16	0.8	0.31	0.65	-0.18	0.01
AT2G41100.4	5355	4429	3783	4186	4911	4970	2736	2694	6569	6300	4432	4311	0.3	0.86	0.56	-0.13	-0.69	-0.4	-0.38	Calcium-binding EF hand family protein	LOC_Os01g17190.1	OsCam3 - Calmodulin, expressed	PF00036	PTHR23050	KOG0027		K13448	GO:0005886,GO:0009266,GO:0009612,GO:0009646,GO:0009652,GO:0005509
AT5G48720.2	5347	4220	77	69	3923	3625	106	102	4077	4170	132	103	6.05	5.18	5.14	-0.69	-0.17	0.21	-0.13	x-ray induced transcript 1	LOC_Os01g68930.1	expressed protein						GO:0005634,GO:0006281,GO:0007140,GO:0007143,GO:0009555,GO:0010165,GO:0003674
AT4G02380.2	5332	2864	2705	2608	4140	3785	4003	4352	3233	3123	3731	3104	0.63	-0.08	-0.1	-0.36	0.29	0.37	0.32	senescence-associated gene 21	LOC_Os01g21250.1	late embryogenesis abundant protein, putative, expressed	PF03242					GO:0000302,GO:0006979,GO:0009409,GO:0009790,GO:0042631,GO:0003674,GO:0006950
AT5G10860.1	5309	4438	3244	3494	5397	4908	3434	3716	4695	4414	3298	3317	0.53	0.53	0.46	0.03	0.11	0.1	0.18	Cystathionine beta-synthase (CBS) family protein	LOC_Os03g52690.1	CBS domain containing membrane protein, putative, expressed	PF00571	PTHR11911:SF26,PTHR11911				GO:0005739,GO:0009651,GO:0050897,GO:0005515
AT1G32230.4	5296	5915	4571	4453	6253	6491	5726	5643	6218	6487	3603	3695	0.31	0.16	0.8	0.31	0.64	-0.18	0
AT1G32230.5	5294	5903	4565	4447	6246	6484	5716	5626	6210	6470	3602	3688	0.31	0.17	0.8	0.31	0.64	-0.18	0.01
AT2G18110.1	5286	3486	3034	3545	3217	3181	4112	4302	3815	3691	5515	4766	0.41	-0.4	-0.45	-0.64	-0.29	0.22	-0.23	Translation elongation factor EF1B/ribosomal protein S6 family protein	LOC_Os07g42300.1	elongation factor protein, putative, expressed	PF00736	PTHR11595,PTHR11595:SF5	KOG1668		K03232	GO:0005853,GO:0006414,GO:0003746
AT1G65960.2	5280	2688	2361	2367	3004	3094	2651	2452	3111	3042	3173	2709	0.75	0.26	0.07	-0.32	-0.2	0.37	-0.01	glutamate decarboxylase 2	LOC_Os03g51080.1	glutamate decarboxylase, putative, expressed	PF00282	PTHR11999,PTHR11999:SF1	KOG1383	4.1.1.15	K01580	GO:0006536,GO:0006807,GO:0004351,GO:0005516,GO:0016831,GO:0030170,GO:0019752
AT5G48720.4	5272	4015	69	64	3753	3474	101	97	3921	3984	127	99	6.13	5.2	5.13	-0.77	-0.2	0.23	-0.13
AT1G78040.1	5269	3463	3214	3624	4352	3800	3490	4036	3416	3074	3905	3600	0.35	0.12	-0.21	-0.13	0	0.43	0.33	Pollen Ole e 1 allergen and extensin family protein	LOC_Os10g22590.1	POEI24 - Pollen Ole e I allergen and extensin family protein precursor, expressed	PF01190					GO:0012505,GO:0006094,GO:0006096,GO:0019496,GO:0019564,GO:0019650,GO:0019654,GO:0019656,GO:0019658,GO:0019683,GO:0003674
AT5G54270.1	5267	3311	7640	7744	4547	4531	7259	7496	5321	5249	12446	10699	-0.84	-0.7	-1.13	-0.59	-0.65	-0.3	-0.22	light-harvesting chlorophyll B-binding protein 3	LOC_Os07g37550.1	chlorophyll A-B binding protein, putative, expressed	PF00504	PTHR21649			K08914	GO:0009507,GO:0009535,GO:0009579,GO:0030076,GO:0015979,GO:0005198,GO:0016020,GO:0009765
AT1G24996.1	5262	2533	2517	2728	3054	2769	2839	3304	2099	1702	3592	3350	0.57	-0.08	-0.87	-0.4	-0.18	1.04	0.62									GO:0005575,GO:0008150,GO:0003674
AT1G78040.3	5260	3453	3200	3611	4331	3784	3482	4020	3399	3061	3896	3583	0.36	0.11	-0.21	-0.13	0	0.43	0.33
AT2G41100.7	5257	4442	3784	4185	4801	4823	2741	2719	6530	6320	4410	4320	0.28	0.82	0.56	-0.13	-0.68	-0.41	-0.42
AT4G37870.1	5254	6209	7113	6944	6120	6797	6398	5599	7863	8350	5220	5334	-0.29	0.11	0.62	0.41	0.18	-0.5	-0.33	phosphoenolpyruvate carboxykinase 1	LOC_Os03g15050.2	phosphoenolpyruvate carboxykinase, putative, expressed	PF01293	PTHR11699,PTHR11699:SF22		4.1.1.49	K01610	GO:0005634,GO:0005730,GO:0005829,GO:0016020,GO:0006094,GO:0009817,GO:0016036,GO:0046686,GO:0004611,GO:0004612,GO:0005524,GO:0017076
AT2G41100.3	5236	4411	3773	4171	4792	4808	2727	2705	6508	6283	4389	4304	0.28	0.82	0.56	-0.13	-0.68	-0.41	-0.41	Calcium-binding EF hand family protein	LOC_Os01g17190.1	OsCam3 - Calmodulin, expressed	PF00036	PTHR23050	KOG0027		K13448	GO:0005886,GO:0009266,GO:0009612,GO:0009646,GO:0009652,GO:0005509
AT2G41100.6	5234	4410	3772	4168	4787	4806	2726	2704	6507	6278	4388	4301	0.28	0.82	0.56	-0.13	-0.68	-0.41	-0.41
AT5G40330.1	5226	6664	4144	6561	3759	6388	6221	9003	6995	6863	5571	6003	0.15	-0.59	0.26	-0.11	0.4	-0.22	-0.45	myb domain protein 23	LOC_Os06g10350.1	MYB family transcription factor, putative, expressed	PF00249	PTHR10641	KOG0048		K09422	GO:0005634,GO:0010026,GO:0010053,GO:0010091,GO:0045449,GO:0048629,GO:0003677,GO:0003700,GO:0005515
AT1G32230.3	5217	6057	4606	4524	6324	6548	5878	5844	6362	6608	3575	3704	0.3	0.13	0.83	0.33	0.69	-0.2	-0.01	WWE protein-protein interaction domain protein family	LOC_Os10g42710.1	RCD1, putative, expressed	PF00644,PF12174,PF02825					GO:0005634,GO:0005737,GO:0000303,GO:0006809,GO:0006970,GO:0006979,GO:0009414,GO:0009651,GO:0009723,GO:0009790,GO:0009816,GO:0009867,GO:0009873,GO:0010102,GO:0010193,GO:0012501,GO:0080010,GO:0005515,GO:0003950
AT1G74050.1	5204	3100	3452	3518	3915	3514	3498	3583	3305	3213	5386	4750	0.25	0.07	-0.64	-0.54	-0.52	0.35	0.19	Ribosomal protein L6 family protein	LOC_Os02g37862.1	60S ribosomal protein L6, putative, expressed	PF01159,PF03868	PTHR10715	KOG1694		K02934	GO:0005622,GO:0005840,GO:0005886,GO:0016020,GO:0022625,GO:0006412,GO:0003735
AT5G41700.5	5203	3902	3328	4329	3561	4487	4038	4458	3998	3562	4946	4723	0.25	-0.08	-0.35	-0.34	-0.19	0.27	0.09	ubiquitin conjugating enzyme 8	LOC_Os06g30970.1	ubiquitin-conjugating enzyme, putative, expressed	PF00179	PTHR24068	KOG0417			GO:0005634,GO:0005737,GO:0006511,GO:0004842,GO:0005515,GO:0016881
AT1G31812.1	5197	2971	3088	2991	4250	4434	2711	3280	2701	2365	3655	3423	0.43	0.54	-0.48	-0.22	-0.24	0.69	0.78	acyl-CoA-binding protein 6	LOC_Os08g06550.1	acyl CoA binding protein, putative, expressed	PF00887	PTHR23310,PTHR23310:SF10				GO:0005829,GO:0005886,GO:0006869,GO:0009409,GO:0050826,GO:0000062,GO:0031210
AT1G18270.1	5191	8756	4561	4703	6675	8111	4873	4465	5042	5483	1696	2001	0.59	0.66	1.51	1.33	1.34	0.41	0.49	ketose-bisphosphate aldolase class-II family protein	LOC_Os06g14740.1	NAD binding domain of 6-phosphogluconate dehydrogenase containing protein, expressed	PF07005,PF01116,PF03446	PTHR22981:SF29,PTHR22981	KOG0409	1.1.-.-	K00120	GO:0005634,GO:0006096,GO:0006098,GO:0006573,GO:0008152,GO:0055114,GO:0003824,GO:0004332,GO:0004616,GO:0005488,GO:0008270,GO:0008442,GO:0016491,GO:0050662,GO:0016832,GO:0005975
AT5G41700.4	5190	3988	3423	4316	3606	4276	4127	4547	4067	3607	5087	4861	0.25	-0.14	-0.37	-0.36	-0.2	0.26	0.04	ubiquitin conjugating enzyme 8	LOC_Os06g30970.1	ubiquitin-conjugating enzyme, putative, expressed	PF00179	PTHR24068	KOG0417			GO:0005634,GO:0005737,GO:0006511,GO:0004842,GO:0005515,GO:0016881
AT1G18270.2	5189	8755	4558	4702	6673	8108	4873	4463	5041	5482	1696	1999	0.59	0.66	1.51	1.33	1.34	0.41	0.49	ketose-bisphosphate aldolase class-II family protein	LOC_Os06g14740.1	NAD binding domain of 6-phosphogluconate dehydrogenase containing protein, expressed	PF07005,PF01116,PF03446	PTHR22981:SF29,PTHR22981	KOG0409	1.1.-.-	K00120	GO:0005634,GO:0006096,GO:0006098,GO:0006573,GO:0008152,GO:0055114,GO:0003824,GO:0004332,GO:0004616,GO:0005488,GO:0008270,GO:0008442,GO:0016491,GO:0050662,GO:0016832,GO:0005975
AT3G44310.3	5180	4778	3595	3687	5556	5534	4429	4386	6797	6531	4473	4028	0.45	0.33	0.65	-0.22	0.05	-0.42	-0.27	nitrilase 1	LOC_Os02g42350.1	nitrilase, putative, expressed	PF00795	PTHR23088	KOG0805	3.5.5.1	K01501	GO:0005886,GO:0009507,GO:0048046,GO:0009684,GO:0000257,GO:0080061,GO:0080109,GO:0016810,GO:0006807
AT5G41700.2	5173	3862	3303	4301	3532	4452	4001	4415	3966	3548	4905	4694	0.25	-0.08	-0.35	-0.34	-0.19	0.27	0.09	ubiquitin conjugating enzyme 8	LOC_Os06g30970.1	ubiquitin-conjugating enzyme, putative, expressed	PF00179	PTHR24068	KOG0417			GO:0005634,GO:0005737,GO:0006511,GO:0004842,GO:0005515,GO:0016881
AT2G30600.5	5159	7440	7413	7298	7104	7719	6880	6474	2455	2748	2679	2810	-0.22	0.15	-0.08	1.42	1.28	1.28	1.51	BTB/POZ domain-containing protein	LOC_Os05g27880.3	BBF1 - 2 Bric-a-Brac, Tramtrack, Broad Complex BTB domains with a F5/8 type C discoidin domain, expressed	PF07707,PF00651,PF00754,PF12248	PTHR24413,PTHR24413:SF85	KOG4441			GO:0005575,GO:0007155,GO:0005515
AT1G18270.4	5156	8750	4555	4702	6669	8095	4868	4475	5034	5481	1688	1994	0.59	0.66	1.51	1.33	1.34	0.4	0.49
AT2G30600.3	5138	7422	7403	7266	7091	7707	6846	6437	2446	2739	2672	2793	-0.22	0.16	-0.08	1.42	1.28	1.28	1.51	BTB/POZ domain-containing protein	LOC_Os05g27880.1	BBF1 - 2 Bric-a-Brac, Tramtrack, Broad Complex BTB domains with a F5/8 type C discoidin domain, expressed	PF07707,PF00651,PF00754,PF12248	PTHR24413,PTHR24413:SF85	KOG4441			GO:0005575,GO:0007155,GO:0005515
AT3G60750.1	5137	6394	10868	10752	6848	7508	8582	7689	9007	9909	9001	9144	-0.91	-0.18	0.06	0.25	-0.16	-0.71	-0.4	Transketolase	LOC_Os06g04270.1	transketolase, chloroplast precursor, putative, expressed	PF02779,PF02780,PF00456	PTHR11624:SF1,PTHR11624	KOG0523	2.2.1.1	K00615	GO:0009507,GO:0009570,GO:0009941,GO:0009651,GO:0046686,GO:0003824,GO:0004802,GO:0008152
AT2G30600.1	5134	7400	7392	7252	7081	7695	6834	6421	2442	2734	2668	2791	-0.22	0.16	-0.08	1.42	1.28	1.28	1.51	BTB/POZ domain-containing protein	LOC_Os05g27880.2	BBF1 - 2 Bric-a-Brac, Tramtrack, Broad Complex BTB domains with a F5/8 type C discoidin domain, expressed	PF07707,PF00651,PF00754,PF12248	PTHR24413,PTHR24413:SF85	KOG4441			GO:0005575,GO:0007155,GO:0005515
AT2G30600.2	5134	7403	7392	7256	7076	7694	6836	6425	2439	2728	2670	2790	-0.22	0.16	-0.08	1.42	1.28	1.28	1.52	BTB/POZ domain-containing protein	LOC_Os05g27880.1	BBF1 - 2 Bric-a-Brac, Tramtrack, Broad Complex BTB domains with a F5/8 type C discoidin domain, expressed	PF07707,PF00651,PF00754,PF12248	PTHR24413,PTHR24413:SF85	KOG4441			GO:0005575,GO:0007155,GO:0005515
AT2G30600.4	5133	7398	7391	7254	7073	7692	6835	6420	2440	2727	2670	2793	-0.22	0.16	-0.08	1.42	1.28	1.28	1.51	BTB/POZ domain-containing protein	LOC_Os05g27880.2	BBF1 - 2 Bric-a-Brac, Tramtrack, Broad Complex BTB domains with a F5/8 type C discoidin domain, expressed	PF07707,PF00651,PF00754,PF12248	PTHR24413,PTHR24413:SF85	KOG4441			GO:0005575,GO:0007155,GO:0005515
AT5G48720.3	5108	3942	68	59	3662	3377	98	92	3769	3890	124	97	6.16	5.21	5.12	-0.8	-0.21	0.24	-0.12
AT1G18270.3	5101	8616	4490	4631	6572	8009	4789	4383	4963	5390	1667	1963	0.59	0.67	1.51	1.33	1.34	0.41	0.49	ketose-bisphosphate aldolase class-II family protein	LOC_Os06g14740.1	NAD binding domain of 6-phosphogluconate dehydrogenase containing protein, expressed	PF07005,PF01116,PF03446	PTHR22981:SF29,PTHR22981	KOG0409	1.1.-.-	K00120	GO:0005634,GO:0006096,GO:0006098,GO:0006573,GO:0008152,GO:0055114,GO:0003824,GO:0004332,GO:0004616,GO:0005488,GO:0008270,GO:0008442,GO:0016491,GO:0050662,GO:0016832,GO:0005975
AT5G53300.3	5096	3972	3307	3616	3851	3963	4083	4403	4104	3810	4521	4302	0.39	-0.12	-0.16	-0.35	-0.06	0.2	-0.02	ubiquitin-conjugating enzyme 10	LOC_Os02g16040.1	ubiquitin-conjugating enzyme, putative, expressed	PF00179	PTHR24068	KOG0417			GO:0005575,GO:0006511,GO:0004842,GO:0016881
AT5G42020.2	5091	5538	4999	5015	5569	5803	4292	3808	6387	6815	3599	3702	0.09	0.49	0.85	0.46	0.15	-0.31	-0.22	Heat shock protein 70 (Hsp 70) family protein	LOC_Os02g02410.1	DnaK family protein, putative, expressed	PF00012	PTHR19375	KOG0100		K09490	GO:0005618,GO:0005634,GO:0005730,GO:0005773,GO:0005783,GO:0005788,GO:0005886,GO:0016020,GO:0006457,GO:0009408,GO:0010197,GO:0034976,GO:0046686,GO:0005524
AT4G13940.4	5066	7548	9986	9651	7169	7574	9900	8797	8191	8860	7876	8017	-0.64	-0.34	0.1	0.31	0.23	-0.43	-0.21	S-adenosyl-L-homocysteine hydrolase	LOC_Os11g26850.2	erythronate-4-phosphate dehydrogenase, putative, expressed	PF00670,PF05221	PTHR23420		3.3.1.1	K01251	GO:0005773,GO:0005886,GO:0016020,GO:0006346,GO:0006730,GO:0009793,GO:0016441,GO:0004013,GO:0005507
AT5G56000.1	5064	5865	4916	4510	5380	5601	4626	3997	6311	6887	3256	3295	0.21	0.35	1.01	0.52	0.4	-0.27	-0.27	HEAT SHOCK PROTEIN 81.4	LOC_Os09g30412.1	heat shock protein, putative, expressed	PF02518,PF00183	PTHR11528	KOG0019		K04079	GO:0005618,GO:0005634,GO:0005829,GO:0005886,GO:0048046,GO:0006457,GO:0006950,GO:0005524,GO:0051082
AT1G72610.1	5041	3846	4427	4808	4610	4713	4870	5052	4817	4382	4873	4731	-0.06	-0.09	-0.06	-0.06	0.05	-0.05	0.02	germin-like protein 1	LOC_Os08g35760.1	Cupin domain containing protein, expressed	PF00190					GO:0031012,GO:0008150,GO:0045735
AT1G21313.1	5037	10245	14567	15046	13868	15792	11012	10615	13027	12029	8391	9673	-0.95	0.46	0.47	0.71	0.26	-0.71	0.24
AT1G02780.1	5033	3365	3383	3477	3514	3439	3876	3926	3635	3460	5497	4787	0.29	-0.17	-0.54	-0.58	-0.4	0.24	-0.03	Ribosomal protein L19e family protein	LOC_Os03g21940.1	60S ribosomal protein L19-3, putative, expressed	PF01280	PTHR10722	KOG1696		K02885	GO:0005730,GO:0005840,GO:0005886,GO:0016020,GO:0022625,GO:0022626,GO:0006412,GO:0009793,GO:0042254,GO:0003735,GO:0005622
AT1G07890.1	5007	3582	3504	3319	4264	4272	3959	3675	4845	4865	4547	3897	0.33	0.16	0.2	-0.31	-0.15	-0.18	-0.19	ascorbate peroxidase 1	LOC_Os07g49400.1	OsAPx2 - Cytosolic Ascorbate Peroxidase encoding gene 4,5,6,8, expressed	PF00141			1.11.1.11	K00434	GO:0005618,GO:0005829,GO:0005886,GO:0009507,GO:0009570,GO:0000302,GO:0009408,GO:0009651,GO:0009793,GO:0042744,GO:0046686,GO:0016688,GO:0004601,GO:0020037,GO:0006979,GO:0055114
AT5G08680.1	4995	5536	5647	5851	5772	6221	5957	5140	6352	6800	5223	5078	-0.13	0.11	0.35	0.16	0.11	-0.32	-0.13	ATP synthase alpha/beta family protein	LOC_Os05g47980.1	ATP synthase, putative, expressed	PF00006,PF11421,PF02874,PF00306	PTHR15184,PTHR15184:SF8	KOG1350	3.6.3.14	K02133	GO:0000275,GO:0005739,GO:0016020,GO:0046686,GO:0005507,GO:0046933,GO:0005524,GO:0016820,GO:0015991,GO:0033178,GO:0046961,GO:0015992,GO:0046034,GO:0016469,GO:0016887,GO:0006200,GO:0006754,GO:0045261,GO:0015986,GO:0008553
AT3G61440.3	4990	4270	4831	4949	4457	4388	5048	4980	4623	4629	4978	4918	-0.08	-0.18	-0.1	-0.02	0.02	0	-0.06	cysteine synthase C1	LOC_Os04g08350.2	cysteine synthase, chloroplast/chromoplast precursor, putative, expressed	PF00291	PTHR10314,PTHR10314:SF8		2.5.1.47,4.4.1.9	K13034	GO:0005739,GO:0009507,GO:0019344,GO:0019499,GO:0051410,GO:0004124,GO:0005507,GO:0050017,GO:0003824,GO:0030170,GO:0008152
AT3G61440.4	4988	4447	5110	5111	4599	4645	5272	5108	4807	4847	4933	4881	-0.12	-0.17	-0.02	0.06	0.08	-0.03	-0.06
AT1G56220.3	4988	2836	2085	2229	3374	2978	2194	2429	2621	2389	3925	3369	0.86	0.46	-0.54	-0.76	-0.66	0.64	0.34	Dormancy/auxin associated family protein	LOC_Os03g22270.1	auxin-repressed protein, putative, expressed	PF05564					GO:0005575,GO:0003674
AT1G02500.1	4987	5267	5032	5197	5640	5725	5856	5369	6352	6705	5657	5160	0	0.02	0.27	-0.08	0.05	-0.35	-0.2	S-adenosylmethionine synthetase 1	LOC_Os01g22010.2	S-adenosylmethionine synthetase, putative, expressed	PF02772,PF02773,PF00438	PTHR11964	KOG1506	2.5.1.6	K00789	GO:0005618,GO:0005886,GO:0016020,GO:0006556,GO:0009651,GO:0009693,GO:0046686,GO:0004478,GO:0005524
AT1G02500.2	4986	5267	5033	5193	5640	5722	5855	5369	6348	6701	5655	5160	0	0.02	0.27	-0.08	0.05	-0.35	-0.2	S-adenosylmethionine synthetase 1	LOC_Os01g22010.1	S-adenosylmethionine synthetase, putative, expressed	PF02772,PF02773,PF00438	PTHR11964	KOG1506	2.5.1.6	K00789	GO:0005618,GO:0005886,GO:0016020,GO:0006556,GO:0009651,GO:0009693,GO:0046686,GO:0004478,GO:0005524
AT3G60750.2	4983	6320	10749	10635	6762	7436	8486	7579	8895	9805	8698	8871	-0.92	-0.18	0.09	0.28	-0.13	-0.73	-0.4	Transketolase	LOC_Os06g04270.1	transketolase, chloroplast precursor, putative, expressed	PF02779,PF02780,PF00456	PTHR11624:SF1,PTHR11624	KOG0523	2.2.1.1	K00615	GO:0009507,GO:0009570,GO:0009941,GO:0009651,GO:0046686,GO:0003824,GO:0004802,GO:0008152
AT5G20010.1	4981	3455	3151	3283	4070	4059	3629	3866	4350	4059	4115	3806	0.39	0.12	0.09	-0.3	-0.08	0	-0.05	RAS-related nuclear protein-1	LOC_Os05g49890.1	ras-related protein, putative, expressed	PF00071	PTHR24071	KOG0096		K07936	GO:0005618,GO:0005886,GO:0048046,GO:0006606,GO:0009651,GO:0046686,GO:0003924,GO:0005515,GO:0005525,GO:0007264,GO:0005622
AT1G60950.1	4981	3400	3700	4257	3714	3512	3804	4504	4189	3844	5980	5467	0.07	-0.2	-0.51	-0.52	-0.46	0.06	-0.15	2Fe-2S ferredoxin-like superfamily protein	LOC_Os08g01380.1	2Fe-2S iron-sulfur cluster binding domain containing protein, expressed	PF00111				K02639	GO:0009507,GO:0009570,GO:0009416,GO:0009767,GO:0009055,GO:0051536,GO:0051537
AT1G56220.5	4973	2828	2082	2221	3366	2969	2189	2420	2618	2387	3903	3362	0.86	0.46	-0.54	-0.76	-0.66	0.64	0.34
AT1G56220.1	4971	2824	2079	2221	3361	2967	2185	2418	2617	2386	3901	3360	0.86	0.46	-0.54	-0.76	-0.66	0.64	0.34	Dormancy/auxin associated family protein	LOC_Os03g22270.1	auxin-repressed protein, putative, expressed	PF05564					GO:0005575,GO:0003674
AT1G56220.2	4963	2819	2079	2221	3363	2968	2183	2419	2614	2381	3910	3360	0.86	0.46	-0.54	-0.76	-0.66	0.64	0.34	Dormancy/auxin associated family protein	LOC_Os03g22270.1	auxin-repressed protein, putative, expressed	PF05564					GO:0005575,GO:0003674
AT3G22960.1	4959	5943	5083	5055	5517	5908	5386	4899	4683	4522	3542	3397	0.1	0.15	0.41	0.55	0.57	0.24	0.31	Pyruvate kinase family protein	LOC_Os07g08340.1	pyruvate kinase, putative, expressed	PF00224,PF02887	PTHR11817	KOG2323	2.7.1.40	K00873	GO:0009507,GO:0009570,GO:0006096,GO:0006629,GO:0046686,GO:0004743,GO:0000287,GO:0030955
AT3G48990.1	4955	5611	5043	5052	6005	6165	5928	5400	5480	5599	3737	3594	0.07	0.1	0.6	0.46	0.63	-0.07	0.14	AMP-dependent synthetase and ligase family protein	LOC_Os04g58710.1	AMP-binding domain containing protein, expressed	PF00501	PTHR24095,PTHR24095:SF49	KOG1176			GO:0009507,GO:0048046,GO:0046686,GO:0003824,GO:0016208,GO:0008152
AT1G72600.2	4955	3834	4395	4773	4564	4680	4854	5030	4790	4364	4796	4644	-0.06	-0.1	-0.04	-0.04	0.07	-0.06	0.01	hydroxyproline-rich glycoprotein family protein								GO:0012505,GO:0008150,GO:0003674
AT3G48360.2	4948	4292	3329	3268	3278	3318	3247	2952	2778	2779	4006	3824	0.49	0.09	-0.49	-0.25	-0.34	0.73	0.25
AT1G33140.1	4939	3070	3690	3590	3127	3257	3997	3898	3335	3053	5741	4765	0.14	-0.31	-0.72	-0.53	-0.41	0.33	0	Ribosomal protein L6 family	LOC_Os09g31180.1	ribosomal protein L6, putative, expressed	PF00347	PTHR11655:SF2,PTHR11655	KOG3255		K02940	GO:0005773,GO:0009941,GO:0015934,GO:0016020,GO:0022625,GO:0006412,GO:0009955,GO:0003735,GO:0019843,GO:0005840
AT1G74060.1	4928	3006	3369	3464	3902	3483	3361	3494	3192	3101	5053	4531	0.22	0.11	-0.61	-0.49	-0.48	0.33	0.23	Ribosomal protein L6 family protein	LOC_Os02g37862.1	60S ribosomal protein L6, putative, expressed	PF01159,PF03868	PTHR10715	KOG1694		K02934	GO:0005622,GO:0005730,GO:0005840,GO:0022625,GO:0022626,GO:0006412,GO:0003735
AT3G48360.3	4928	4238	3257	3196	3244	3327	3231	2905	2737	2774	3961	3722	0.51	0.1	-0.48	-0.25	-0.32	0.73	0.25
AT1G43170.4	4923	3847	3976	3666	3795	3768	4048	3573	3781	3913	5461	4543	0.2	-0.01	-0.38	-0.39	-0.39	0.19	-0.02	ribosomal protein 1	LOC_Os12g07010.1	ribosomal protein L3, putative, expressed	PF00297	PTHR11363	KOG0746			GO:0005618,GO:0005730,GO:0005773,GO:0005840,GO:0005886,GO:0016020,GO:0022625,GO:0022626,GO:0006412,GO:0009793,GO:0003735,GO:0005622
AT3G48360.1	4912	4217	3226	3144	3252	3289	3185	2869	2717	2747	3880	3618	0.52	0.11	-0.46	-0.24	-0.31	0.74	0.26	BTB and TAZ domain protein 2	LOC_Os01g68020.1	BTBZ2 - Bric-a-Brac, Tramtrack, and Broad Complex BTB domain with TAZ zinc finger and Calmodulin-binding domains, expressed	PF02135,PF00651	PTHR24413,PTHR24413:SF192	KOG1778	1.14.-.-	K00517	GO:0005634,GO:0005737,GO:0007623,GO:0009553,GO:0009555,GO:0009733,GO:0009743,GO:0010167,GO:0051973,GO:0080134,GO:0003700,GO:0030528,GO:0005515,GO:0003712,GO:0004402,GO:0008270,GO:0006355
AT3G12120.1	4895	5270	8560	8503	5156	5136	8225	7239	6294	6361	10356	9396	-0.75	-0.59	-0.64	-0.21	-0.35	-0.32	-0.3	fatty acid desaturase 2	LOC_Os02g48560.1	fatty acid desaturase, putative, expressed	PF00487,PF11960	PTHR19353		1.14.19.-	K10256	GO:0005783,GO:0006629,GO:0055114,GO:0016720,GO:0045485,GO:0016491,GO:0016717
AT5G54940.2	4895	2368	2736	2715	3945	3155	1874	2247	3667	3083	3402	3535	0.41	0.79	-0.04	-0.35	-0.75	0.11	0.07	Translation initiation factor SUI1 family protein	LOC_Os05g41900.2	translation initiation factor SUI1, putative, expressed	PF01253	PTHR10388	KOG1770			GO:0005575,GO:0006412,GO:0006413,GO:0003743
AT1G24822.1	4889	2331	2381	2584	2885	2604	2616	3058	1948	1569	3271	3080	0.54	-0.05	-0.85	-0.36	-0.16	1.04	0.64									GO:0005575,GO:0008150,GO:0003674
AT1G25097.1	4889	2331	2381	2584	2885	2604	2616	3058	1948	1569	3271	3080	0.54	-0.05	-0.85	-0.36	-0.16	1.04	0.64									GO:0005575,GO:0008150,GO:0003674
AT4G05180.1	4879	3448	4402	4832	4559	4488	4736	5127	4862	4430	6006	5819	-0.15	-0.12	-0.35	-0.36	-0.26	-0.16	-0.04	photosystem II subunit Q-2	LOC_Os07g36080.1	oxygen evolving enhancer protein 3 domain containing protein, expressed	PF05757				K08901	GO:0009507,GO:0009535,GO:0009543,GO:0009570,GO:0009579,GO:0009654,GO:0030095,GO:0031977,GO:0048046,GO:0018119,GO:0005509,GO:0015979,GO:0009523,GO:0019898
AT4G05180.2	4878	3448	4402	4833	4559	4488	4736	5127	4862	4430	6006	5816	-0.15	-0.12	-0.35	-0.36	-0.26	-0.16	-0.04
AT4G01850.1	4863	4900	5047	5070	5091	5306	5700	5337	6092	6548	5695	5117	-0.05	-0.09	0.23	-0.1	0.03	-0.37	-0.28	S-adenosylmethionine synthetase 2	LOC_Os01g22010.2	S-adenosylmethionine synthetase, putative, expressed	PF02772,PF02773,PF00438	PTHR11964	KOG1506	2.5.1.6	K00789	GO:0005618,GO:0005730,GO:0006556,GO:0006730,GO:0004478,GO:0005507,GO:0005524
AT4G02770.1	4863	2980	4695	4721	4260	3670	4530	4567	5127	4685	7257	6518	-0.26	-0.2	-0.49	-0.55	-0.6	-0.32	-0.31	photosystem I subunit D-1	LOC_Os08g44680.1	photosystem I reaction center subunit II, chloroplast precursor, putative, expressed	PF02531				K02692	GO:0009507,GO:0009535,GO:0009538,GO:0009579,GO:0010287,GO:0016020,GO:0015979,GO:0003674,GO:0009522
AT1G07890.6	4857	3511	3407	3237	4156	4169	3879	3605	4736	4768	4419	3779	0.33	0.15	0.21	-0.3	-0.13	-0.18	-0.19	ascorbate peroxidase 1	LOC_Os07g49400.1	OsAPx2 - Cytosolic Ascorbate Peroxidase encoding gene 4,5,6,8, expressed	PF00141			1.11.1.11	K00434	GO:0005618,GO:0005829,GO:0005886,GO:0009507,GO:0009570,GO:0000302,GO:0009408,GO:0009651,GO:0009793,GO:0042744,GO:0046686,GO:0016688,GO:0004601,GO:0020037,GO:0006979,GO:0055114
AT3G44310.2	4856	3934	2991	3027	4693	4690	3632	3420	5630	5464	3976	3462	0.55	0.41	0.58	-0.31	-0.08	-0.34	-0.24	nitrilase 1	LOC_Os02g42350.1	nitrilase, putative, expressed	PF00795	PTHR23088		3.5.5.1	K01501	GO:0005886,GO:0009507,GO:0048046,GO:0009684,GO:0000257,GO:0080061,GO:0080109,GO:0016810,GO:0006807
AT5G28450.1	4846	2908	3192	3341	3489	3145	3124	2742	3610	3282	5621	4684	0.25	0.18	-0.58	-0.66	-0.81	0.17	-0.05	Chlorophyll A-B binding family protein	LOC_Os07g38960.1	chlorophyll A-B binding protein, putative, expressed	PF00504	PTHR21649			K08908	GO:0009507,GO:0016020,GO:0030076,GO:0009765,GO:0015979,GO:0016168
AT1G07890.5	4826	3358	3189	3045	3976	3960	3688	3379	4468	4493	4328	3652	0.39	0.17	0.17	-0.36	-0.18	-0.13	-0.18	ascorbate peroxidase 1	LOC_Os07g49400.1	OsAPx2 - Cytosolic Ascorbate Peroxidase encoding gene 4,5,6,8, expressed	PF00141			1.11.1.11	K00434	GO:0005618,GO:0005829,GO:0005886,GO:0009507,GO:0009570,GO:0000302,GO:0009408,GO:0009651,GO:0009793,GO:0042744,GO:0046686,GO:0016688,GO:0004601,GO:0020037,GO:0006979,GO:0055114
AT1G07890.4	4820	3340	3164	3027	3956	3946	3672	3368	4450	4489	4302	3634	0.4	0.17	0.17	-0.36	-0.17	-0.13	-0.18	ascorbate peroxidase 1	LOC_Os07g49400.1	OsAPx2 - Cytosolic Ascorbate Peroxidase encoding gene 4,5,6,8, expressed	PF00141			1.11.1.11	K00434	GO:0005618,GO:0005829,GO:0005886,GO:0009507,GO:0009570,GO:0000302,GO:0009408,GO:0009651,GO:0009793,GO:0042744,GO:0046686,GO:0016688,GO:0004601,GO:0020037,GO:0006979,GO:0055114
AT1G07890.2	4821	3343	3166	3029	3962	3947	3674	3370	4455	4493	4302	3636	0.4	0.17	0.17	-0.36	-0.17	-0.13	-0.18	ascorbate peroxidase 1	LOC_Os07g49400.1	OsAPx2 - Cytosolic Ascorbate Peroxidase encoding gene 4,5,6,8, expressed	PF00141			1.11.1.11	K00434	GO:0005618,GO:0005829,GO:0005886,GO:0009507,GO:0009570,GO:0000302,GO:0009408,GO:0009651,GO:0009793,GO:0042744,GO:0046686,GO:0016688,GO:0004601,GO:0020037,GO:0006979,GO:0055114
AT5G20230.1	4818	3392	1838	2044	3988	3393	2229	2713	4283	3841	2085	1949	1.08	0.58	1.01	-0.06	0.29	0.02	-0.14	blue-copper-binding protein	LOC_Os03g59280.1	plastocyanin-like domain containing protein, putative, expressed	PF02298					GO:0005773,GO:0005886,GO:0031225,GO:0046658,GO:0006979,GO:0009611,GO:0009646,GO:0009651,GO:0015690,GO:0005507,GO:0009055
AT1G56220.4	4806	2814	2056	2218	3343	2975	2172	2411	2613	2371	3937	3470	0.83	0.46	-0.57	-0.79	-0.69	0.61	0.34	Dormancy/auxin associated family protein	LOC_Os03g22270.1	auxin-repressed protein, putative, expressed	PF05564					GO:0005575,GO:0003674
AT1G24880.3	4792	3242	3061	3476	3513	3166	3549	4371	2620	2191	3999	4317	0.3	-0.25	-0.79	-0.35	-0.07	0.74	0.47	UDP-3-O-acyl N-acetylglycosamine deacetylase family protein								GO:0009245,GO:0008759
AT4G01150.1	4788	3593	3560	4082	4377	4081	4187	4863	4261	3966	5079	4996	0.13	-0.1	-0.29	-0.4	-0.15	0.03	0.04		LOC_Os02g49870.2	expressed protein						GO:0009507,GO:0009535,GO:0009579,GO:0009941,GO:0010287,GO:0008150,GO:0003674
AT1G78380.1	4783	3261	2060	2100	3936	3898	3010	3249	4533	4290	2800	2749	0.95	0.32	0.67	-0.42	0.17	-0.13	-0.17	glutathione S-transferase TAU 19	LOC_Os09g20220.1	glutathione S-transferase, putative, expressed	PF02798,PF00043	PTHR11260,PTHR11260:SF54	KOG0406			GO:0005737,GO:0005886,GO:0009507,GO:0009570,GO:0006979,GO:0009407,GO:0010583,GO:0042631,GO:0046686,GO:0004364,GO:0043295,GO:0005515
AT1G33120.1	4780	2982	3586	3497	3054	3180	3871	3811	3225	2973	5578	4641	0.13	-0.3	-0.72	-0.53	-0.41	0.32	0.01	Ribosomal protein L6 family	LOC_Os09g31180.1	ribosomal protein L6, putative, expressed	PF00347	PTHR11655:SF2,PTHR11655	KOG3255		K02940	GO:0005730,GO:0005773,GO:0005886,GO:0009507,GO:0015934,GO:0016020,GO:0022626,GO:0006412,GO:0003735,GO:0019843,GO:0005840
AT1G07890.7	4762	3290	3133	2983	3914	3899	3624	3318	4386	4423	4267	3593	0.4	0.17	0.16	-0.36	-0.18	-0.13	-0.17	ascorbate peroxidase 1	LOC_Os07g49400.1	OsAPx2 - Cytosolic Ascorbate Peroxidase encoding gene 4,5,6,8, expressed	PF00141			1.11.1.11	K00434	GO:0005618,GO:0005829,GO:0005886,GO:0009507,GO:0009570,GO:0000302,GO:0009408,GO:0009651,GO:0009793,GO:0042744,GO:0046686,GO:0016688,GO:0004601,GO:0020037,GO:0006979,GO:0055114
AT1G07890.8	4750	3260	3109	2976	3899	3847	3608	3266	4319	4381	4241	3579	0.4	0.17	0.15	-0.36	-0.19	-0.12	-0.17	ascorbate peroxidase 1	LOC_Os07g49400.2	OsAPx2 - Cytosolic Ascorbate Peroxidase encoding gene 4,5,6,8, expressed	PF00141			1.11.1.11	K00434	GO:0005618,GO:0005829,GO:0005886,GO:0009507,GO:0009570,GO:0000302,GO:0009408,GO:0009651,GO:0009793,GO:0042744,GO:0046686,GO:0016688,GO:0004601,GO:0020037,GO:0006979,GO:0055114
AT4G01850.2	4696	4806	4957	4981	4996	5212	5606	5230	5995	6441	5531	4969	-0.06	-0.09	0.24	-0.08	0.05	-0.39	-0.28	S-adenosylmethionine synthetase 2	LOC_Os01g22010.2	S-adenosylmethionine synthetase, putative, expressed	PF02772,PF02773,PF00438	PTHR11964	KOG1506	2.5.1.6	K00789	GO:0005618,GO:0005730,GO:0006556,GO:0006730,GO:0004478,GO:0005507,GO:0005524
AT4G27090.1	4689	3319	3427	4020	3261	3151	3486	4459	3694	3257	5830	5810	0.1	-0.31	-0.74	-0.64	-0.55	0.2	-0.12	Ribosomal protein L14	LOC_Os02g40880.1	ribosomal protein L14, putative, expressed	PF01929	PTHR11127	KOG3421		K02875	GO:0005730,GO:0005773,GO:0005783,GO:0005840,GO:0005886,GO:0009507,GO:0022625,GO:0022626,GO:0006412,GO:0042254,GO:0003735,GO:0005622
AT1G07890.3	4685	3196	3065	2910	3850	3787	3549	3201	4245	4300	4200	3527	0.4	0.18	0.15	-0.37	-0.19	-0.12	-0.16	ascorbate peroxidase 1	LOC_Os07g49400.2	OsAPx2 - Cytosolic Ascorbate Peroxidase encoding gene 4,5,6,8, expressed	PF00141			1.11.1.11	K00434	GO:0005618,GO:0005829,GO:0005886,GO:0009507,GO:0009570,GO:0000302,GO:0009408,GO:0009651,GO:0009793,GO:0042744,GO:0046686,GO:0016688,GO:0004601,GO:0020037,GO:0006979,GO:0055114
AT5G53460.1	4645	10024	11094	11048	7221	9051	9891	9096	8959	9894	5402	6295	-0.59	-0.22	0.69	0.92	0.7	-0.36	-0.21	NADH-dependent glutamate synthase 1	LOC_Os01g48960.1	glutamate synthase, chloroplast precursor, putative, expressed	PF07992,PF01645,PF04898,PF01493,PF00310	PTHR11938:SF1,PTHR11938	KOG0399	1.4.1.13,1.4.1.14	K00264	GO:0009507,GO:0009536,GO:0009570,GO:0006537,GO:0042128,GO:0046686,GO:0016040,GO:0016491,GO:0050660,GO:0055114,GO:0008152,GO:0015930,GO:0016638,GO:0006807
AT3G16420.1	4645	3573	4892	5073	3964	3939	4071	4230	4477	4338	4705	4445	-0.28	-0.07	-0.05	0.12	-0.14	-0.1	-0.16	PYK10-binding protein 1	LOC_Os05g43240.2	jacalin-like lectin domain containing protein, expressed	PF01419	PTHR23244				GO:0005634,GO:0005829,GO:0006457,GO:0005507
AT1G09970.1	4641	5710	5535	6065	5182	6328	5386	5701	6280	6492	4520	4574	-0.16	0.05	0.49	0.35	0.29	-0.3	-0.15	Leucine-rich receptor-like protein kinase family protein	LOC_Os12g43640.1	receptor-like protein kinase HAIKU2 precursor, putative, expressed	PF00069,PF00560,PF08263	PTHR24420,PTHR24420:SF800	KOG1187			GO:0005886,GO:0070825,GO:0006468,GO:0006979,GO:0007169,GO:0009845,GO:0046777,GO:0004672,GO:0004674,GO:0005524,GO:0016301,GO:0005515
AT4G35090.1	4641	5340	4115	4073	4812	5389	4593	4042	3832	3997	2976	2838	0.29	0.24	0.43	0.49	0.57	0.35	0.38	catalase 2	LOC_Os03g03910.1	catalase domain containing protein, expressed	PF06628,PF00199	PTHR11465	KOG0047	1.11.1.6	K03781	GO:0005739,GO:0005777,GO:0009507,GO:0010319,GO:0022626,GO:0006995,GO:0008219,GO:0009409,GO:0009416,GO:0009648,GO:0009970,GO:0016036,GO:0042744,GO:0045454,GO:0004096,GO:0005515,GO:0050897,GO:0020037,GO:0055114,GO:0006979,GO:0005506
AT3G16420.3	4639	3567	4887	5067	3961	3938	4067	4223	4470	4335	4697	4435	-0.28	-0.07	-0.05	0.12	-0.14	-0.1	-0.16	PYK10-binding protein 1	LOC_Os05g43240.2	jacalin-like lectin domain containing protein, expressed	PF01419	PTHR23244				GO:0005634,GO:0005829,GO:0006457,GO:0005507
AT3G61440.2	4637	3671	4103	4168	3858	3856	4284	3986	3786	3911	4530	4303	0.01	-0.1	-0.2	-0.09	-0.09	0.11	0	cysteine synthase C1	LOC_Os04g08350.2	cysteine synthase, chloroplast/chromoplast precursor, putative, expressed	PF00291	PTHR10314,PTHR10314:SF8	KOG1252	2.5.1.47,4.4.1.9	K13034	GO:0005739,GO:0009507,GO:0019344,GO:0019499,GO:0051410,GO:0004124,GO:0005507,GO:0050017,GO:0003824,GO:0030170,GO:0008152
AT1G66200.3	4629	4375	4602	4798	4308	4376	4835	4720	5637	5626	4669	4265	-0.06	-0.14	0.33	0.07	0.1	-0.32	-0.38	glutamine synthase clone F11	LOC_Os02g50240.1	glutamine synthetase, catalytic domain containing protein, expressed	PF03951,PF00120	PTHR20852:SF14,PTHR20852	KOG0683			GO:0005773,GO:0005829,GO:0009941,GO:0022626,GO:0048046,GO:0009651,GO:0009744,GO:0009749,GO:0009750,GO:0042128,GO:0004356,GO:0005507,GO:0006807,GO:0006542
AT3G16420.2	4625	3540	4862	5042	3937	3915	4040	4193	4452	4309	4681	4427	-0.28	-0.07	-0.06	0.12	-0.15	-0.1	-0.16	PYK10-binding protein 1	LOC_Os05g43240.2	jacalin-like lectin domain containing protein, expressed	PF01419	PTHR23244				GO:0005634,GO:0005829,GO:0006457,GO:0005507
AT1G26630.1	4611	3319	2905	2962	3471	3180	3614	3855	4287	4030	4707	4571	0.43	-0.17	-0.16	-0.66	-0.31	-0.07	-0.32	Eukaryotic translation initiation factor 5A-1 (eIF-5A 1) protein	LOC_Os12g32240.1	eukaryotic translation initiation factor 5A, putative, expressed	PF00467,PF01287	PTHR11673	KOG3271		K03263	GO:0005634,GO:0006413,GO:0009611,GO:0009617,GO:0012501,GO:0034050,GO:0042742,GO:0046686,GO:0003743,GO:0003723,GO:0003746,GO:0043022,GO:0006452,GO:0045901,GO:0045905,GO:0008612
AT4G21960.1	4590	4682	8566	9479	5489	5840	7430	7153	5567	5639	8610	8229	-0.96	-0.36	-0.59	0.1	-0.21	-0.27	0.02	Peroxidase superfamily protein	LOC_Os07g49360.1	peroxidase precursor, putative, expressed	PF00141			1.11.1.7	K00430	GO:0012505,GO:0006979,GO:0055114,GO:0004601,GO:0020037
AT5G48720.1	4590	3726	58	55	3425	3165	93	85	3570	3667	111	89	6.2	5.22	5.18	-0.81	-0.17	0.2	-0.14	x-ray induced transcript 1	LOC_Os01g68930.1	expressed protein						GO:0005634,GO:0006281,GO:0007140,GO:0007143,GO:0009555,GO:0010165,GO:0003674
AT3G25520.1	4582	3652	4856	4834	3910	4030	4973	4694	4388	4283	6602	6203	-0.23	-0.28	-0.56	-0.4	-0.41	-0.07	-0.13	ribosomal protein L5	LOC_Os01g67134.1	ribosomal L18p/L5e family protein, putative, expressed	PF00861	PTHR23410	KOG0875		K02932	GO:0005634,GO:0005730,GO:0005737,GO:0005773,GO:0005840,GO:0005886,GO:0009507,GO:0016020,GO:0022625,GO:0022626,GO:0006412,GO:0006913,GO:0008283,GO:0009955,GO:0009965,GO:0010015,GO:0042254,GO:0003735,GO:0008097,GO:0005622
AT4G17950.1	4575	5847	3765	5793	3386	5642	5473	7852	6115	5986	4974	5280	0.12	-0.56	0.24	-0.1	0.38	-0.22	-0.42	AT hook motif DNA-binding family protein	LOC_Os10g42230.2	AT hook motif domain containing protein, expressed	PF03479,PF02178					GO:0005634,GO:0006355,GO:0003677
AT1G08630.2	4572	4264	2047	2097	3969	3957	2495	2423	2566	2566	1604	1494	1.09	0.69	0.73	0.42	0.67	0.78	0.63	threonine aldolase 1	LOC_Os04g43650.1	L-allo-threonine aldolase, putative, expressed	PF01212	PTHR10289	KOG1368	4.1.2.5	K01620	GO:0005575,GO:0006567,GO:0004793,GO:0016832,GO:0016829,GO:0006520
AT4G23100.1	4571	4526	3730	3650	5162	5248	4398	3964	6044	6405	3190	3252	0.3	0.32	0.95	0.2	0.38	-0.45	-0.26	glutamate-cysteine ligase	LOC_Os07g27790.1	glutamate--cysteine ligase, chloroplast precursor, putative, expressed	PF04107			6.3.2.2	K01919	GO:0009507,GO:0009570,GO:0002213,GO:0006750,GO:0009408,GO:0009700,GO:0009753,GO:0009816,GO:0009908,GO:0010193,GO:0019761,GO:0042742,GO:0046686,GO:0050832,GO:0052544,GO:0004357
AT3G13460.1	4570	6453	6753	6882	5965	5945	6539	5975	5472	5446	4658	4850	-0.31	-0.07	0.2	0.52	0.4	0.01	0.13	evolutionarily conserved C-terminal region 2	LOC_Os03g06240.1	YT521-B-like family domain containing protein, expressed	PF04146	PTHR12357:SF6,PTHR12357	KOG1901			GO:0005634,GO:0005737,GO:0005515
AT3G13460.3	4567	6442	6744	6870	5947	5935	6525	5962	5464	5439	4652	4839	-0.31	-0.07	0.2	0.52	0.4	0.01	0.12	evolutionarily conserved C-terminal region 2	LOC_Os03g06240.1	YT521-B-like family domain containing protein, expressed		PTHR12357:SF6,PTHR12357	KOG1901			GO:0005634,GO:0005737,GO:0005515
AT3G13460.4	4565	6433	6741	6859	5942	5931	6516	5952	5457	5430	4652	4835	-0.31	-0.07	0.2	0.52	0.39	0.01	0.13	evolutionarily conserved C-terminal region 2	LOC_Os03g06240.1	YT521-B-like family domain containing protein, expressed	PF04146	PTHR12357:SF6,PTHR12357	KOG1901			GO:0005634,GO:0005737,GO:0005515
AT3G13460.2	4564	6425	6733	6853	5933	5922	6510	5941	5451	5421	4648	4832	-0.31	-0.07	0.2	0.52	0.39	0.02	0.12	evolutionarily conserved C-terminal region 2	LOC_Os03g06240.1	YT521-B-like family domain containing protein, expressed	PF04146	PTHR12357:SF6,PTHR12357	KOG1901			GO:0005634,GO:0005737,GO:0005515
AT1G08630.6	4557	4234	2034	2084	3951	3936	2487	2406	2552	2547	1599	1488	1.09	0.69	0.72	0.42	0.66	0.79	0.63
AT3G30390.1	4556	4693	4185	4139	5090	4901	3898	3628	5053	5261	3072	3177	0.15	0.41	0.72	0.41	0.27	-0.16	-0.05	Transmembrane amino acid transporter family protein	LOC_Os06g42720.1	amino acid transporter, putative, expressed	PF01490	PTHR22950	KOG1305			GO:0005773,GO:0005886,GO:0016020,GO:0006865,GO:0015171
AT4G24220.1	4550	3988	3547	3799	4361	4310	3834	3798	3915	3751	3193	3093	0.22	0.18	0.29	0.22	0.28	0.16	0.18	NAD(P)-binding Rossmann-fold superfamily protein	LOC_Os03g32170.1	NAD dependent epimerase/dehydratase family protein, putative, expressed		PTHR10366,PTHR10366:SF164				GO:0005575,GO:0009611,GO:0010051,GO:0003824,GO:0005488
AT4G24220.2	4546	3983	3544	3793	4354	4302	3829	3794	3911	3747	3188	3088	0.22	0.18	0.29	0.23	0.28	0.16	0.18	NAD(P)-binding Rossmann-fold superfamily protein	LOC_Os03g32170.1	NAD dependent epimerase/dehydratase family protein, putative, expressed		PTHR10366,PTHR10366:SF164				GO:0005575,GO:0009611,GO:0010051,GO:0003824,GO:0005488
AT5G60360.1	4544	4066	4199	4091	4930	4971	4255	4123	5508	5389	3756	3757	0.05	0.24	0.54	0.14	0.16	-0.34	-0.14	aleurain-like protease	LOC_Os09g27030.2	oryzain gamma chain precursor, putative, expressed	PF00112,PF08246	PTHR12411:SF50,PTHR12411	KOG1543	3.4.22.16	K01366	GO:0005773,GO:0006508,GO:0007568,GO:0009723,GO:0008234
AT1G78040.2	4543	2908	2755	3075	3735	3208	2953	3352	2871	2600	3378	3106	0.35	0.14	-0.25	-0.15	-0.04	0.45	0.34	Pollen Ole e 1 allergen and extensin family protein	LOC_Os10g22590.1	POEI24 - Pollen Ole e I allergen and extensin family protein precursor, expressed	PF01190					GO:0012505,GO:0006094,GO:0006096,GO:0019496,GO:0019564,GO:0019650,GO:0019654,GO:0019656,GO:0019658,GO:0019683,GO:0003674
AT5G60360.3	4541	4063	4197	4088	4926	4967	4254	4120	5503	5386	3754	3755	0.05	0.24	0.54	0.14	0.16	-0.34	-0.14	aleurain-like protease	LOC_Os09g27030.2	oryzain gamma chain precursor, putative, expressed	PF00112,PF08246	PTHR12411:SF50,PTHR12411	KOG1543	3.4.22.16	K01366	GO:0005773,GO:0006508,GO:0007568,GO:0009723,GO:0008234
AT5G60360.2	4539	4063	4195	4088	4925	4966	4253	4120	5504	5386	3753	3755	0.05	0.24	0.54	0.14	0.16	-0.34	-0.14	aleurain-like protease	LOC_Os09g27030.2	oryzain gamma chain precursor, putative, expressed	PF00112,PF08246	PTHR12411:SF50,PTHR12411	KOG1543	3.4.22.16	K01366	GO:0005773,GO:0006508,GO:0007568,GO:0009723,GO:0008234
AT4G35090.3	4538	5095	3853	3830	4561	5051	4344	3787	3619	3806	2901	2711	0.33	0.24	0.4	0.45	0.54	0.38	0.37
AT2G39730.2	4536	4510	11703	11335	6074	6139	8539	7632	11694	12247	17324	15784	-1.35	-0.4	-0.47	-0.52	-1.03	-1.4	-0.97	rubisco activase	LOC_Os11g47970.1	AAA-type ATPase family protein, putative, expressed	PF00004	PTHR11603,PTHR11603:SF153	KOG0651			GO:0005618,GO:0005634,GO:0009507,GO:0009535,GO:0009570,GO:0009579,GO:0009941,GO:0010287,GO:0010319,GO:0016020,GO:0048046,GO:0009409,GO:0009416,GO:0042742,GO:0005524,GO:0030234,GO:0043531,GO:0046863
AT2G39730.1	4531	4506	11697	11331	6075	6135	8534	7622	11684	12241	17309	15776	-1.35	-0.4	-0.47	-0.52	-1.03	-1.4	-0.97	rubisco activase	LOC_Os11g47970.1	AAA-type ATPase family protein, putative, expressed	PF00004	PTHR11603,PTHR11603:SF153	KOG0651			GO:0005618,GO:0005634,GO:0009507,GO:0009535,GO:0009570,GO:0009579,GO:0009941,GO:0010287,GO:0010319,GO:0016020,GO:0048046,GO:0009409,GO:0009416,GO:0042742,GO:0005524,GO:0030234,GO:0043531,GO:0046863
AT3G30390.2	4531	4682	4118	4109	5044	4837	3861	3614	5085	5294	3061	3172	0.16	0.4	0.74	0.4	0.26	-0.17	-0.07	Transmembrane amino acid transporter family protein	LOC_Os06g42720.1	amino acid transporter, putative, expressed	PF01490	PTHR22950	KOG1305			GO:0005773,GO:0005886,GO:0016020,GO:0006865,GO:0015171
AT5G48160.1	4521	4595	3020	2883	4936	4864	3099	2893	3526	3642	2496	2450	0.63	0.71	0.54	0.26	0.28	0.35	0.45	Protein of unknown function (DUF1423)	LOC_Os12g32980.1	potyvirus VPg interacting protein, putative, expressed	PF07227	PTHR21736,PTHR21736:SF14				GO:0005634,GO:0009793,GO:0010071,GO:0010078,GO:0010468,GO:0010492,GO:0080022,GO:0008270,GO:0005515
AT3G30390.3	4520	4634	4085	4055	5013	4792	3825	3562	5009	5219	3045	3140	0.17	0.41	0.73	0.4	0.26	-0.16	-0.06
AT1G08630.1	4501	4075	1990	2006	3851	3817	2408	2308	2461	2440	1591	1457	1.1	0.7	0.69	0.39	0.63	0.81	0.65	threonine aldolase 1	LOC_Os04g43650.1	L-allo-threonine aldolase, putative, expressed	PF01212	PTHR10289	KOG1368	4.1.2.5	K01620	GO:0005575,GO:0006567,GO:0004793,GO:0016832,GO:0016829,GO:0006520
AT2G22660.2	4498	5465	3364	3108	5734	5758	3035	2759	5252	5676	2578	2569	0.62	0.99	1.09	0.33	0.17	-0.13	0.07	Protein of unknown function (duplicated DUF1399)	LOC_Os11g40590.2	DUF1399 containing protein, putative, expressed	PF07173					GO:0005886,GO:0008150,GO:0003674
AT5G37130.1	4489	5056	4510	4612	4411	4445	4740	4825	3927	4096	4054	4412	0.07	-0.11	-0.08	0.11	0.18	0.25	0.14	Protein prenylyltransferase superfamily protein	LOC_Os07g27180.1	tetratricopeptide repeat domain containing protein, expressed	PF07719	PTHR16193	KOG1128			GO:0048046,GO:0008150,GO:0005488,GO:0005515
AT4G23100.3	4486	4483	3691	3610	5108	5208	4363	3930	5984	6367	3131	3180	0.3	0.31	0.97	0.21	0.39	-0.46	-0.26	glutamate-cysteine ligase	LOC_Os07g27790.1	glutamate--cysteine ligase, chloroplast precursor, putative, expressed	PF04107			6.3.2.2	K01919	GO:0009507,GO:0009570,GO:0002213,GO:0006750,GO:0009408,GO:0009700,GO:0009753,GO:0009816,GO:0009908,GO:0010193,GO:0019761,GO:0042742,GO:0046686,GO:0050832,GO:0052544,GO:0004357
AT1G08630.3	4476	4010	1961	1973	3792	3769	2373	2267	2427	2409	1566	1438	1.11	0.7	0.69	0.39	0.63	0.81	0.64	threonine aldolase 1	LOC_Os04g43650.1	L-allo-threonine aldolase, putative, expressed	PF01212	PTHR10289	KOG1368	4.1.2.5	K01620	GO:0005575,GO:0006567,GO:0004793,GO:0016832,GO:0016829,GO:0006520
AT1G08630.4	4477	4008	1955	1974	3776	3766	2369	2267	2428	2407	1565	1434	1.11	0.7	0.69	0.39	0.63	0.81	0.64	threonine aldolase 1	LOC_Os04g43650.2	L-allo-threonine aldolase, putative, expressed	PF01212	PTHR10289	KOG1368	4.1.2.5	K01620	GO:0005575,GO:0006567,GO:0004793,GO:0016832,GO:0016829,GO:0006520
AT3G12120.2	4472	4729	7809	7634	4733	4652	7323	6250	5534	5691	9478	8476	-0.75	-0.53	-0.68	-0.22	-0.4	-0.29	-0.26	fatty acid desaturase 2	LOC_Os02g48560.1	fatty acid desaturase, putative, expressed	PF00487,PF11960	PTHR19353		1.14.19.-	K10256	GO:0005783,GO:0006629,GO:0055114,GO:0016720,GO:0045485,GO:0016491,GO:0016717
AT1G10070.1	4471	4773	1716	1732	4290	4009	2286	2146	2217	2123	1086	1105	1.42	0.91	0.99	0.65	1.02	1.09	0.94	branched-chain amino acid transaminase 2	LOC_Os03g12890.2	aminotransferase domain containing protein, putative, expressed	PF01063	PTHR11825:SF2,PTHR11825	KOG0975	2.6.1.42	K00826	GO:0009507,GO:0008152,GO:0009081,GO:0003824,GO:0004084
AT4G27470.1	4469	5687	3550	5577	3228	5483	5303	7644	5930	5843	4737	5081	0.15	-0.57	0.26	-0.11	0.4	-0.21	-0.43	RING membrane-anchor 3	LOC_Os02g42690.3	zinc finger, C3HC4 type domain containing protein, expressed	PF00097	PTHR12313	KOG0823			GO:0005783,GO:0004842,GO:0008270
AT2G41100.2	4469	3657	3176	3479	3969	3979	2259	2213	5337	5184	3788	3623	0.29	0.83	0.51	-0.16	-0.73	-0.37	-0.4	Calcium-binding EF hand family protein	LOC_Os01g17190.1	OsCam3 - Calmodulin, expressed	PF00036	PTHR23050	KOG0027		K13448	GO:0005886,GO:0009266,GO:0009612,GO:0009646,GO:0009652,GO:0005509
AT4G34030.1	4466	4222	2198	2244	4158	4119	2622	2459	2873	2944	1713	1714	0.97	0.7	0.76	0.37	0.57	0.58	0.51	3-methylcrotonyl-CoA carboxylase	LOC_Os08g32850.1	methylcrotonoyl-CoA carboxylase beta chain, mitochondrial precursor, putative, expressed	PF01039	PTHR22855:SF13,PTHR22855	KOG0540	6.4.1.4	K01969	GO:0005739,GO:0005759,GO:0006552,GO:0004075,GO:0004485,GO:0008270,GO:0050897,GO:0016874
AT5G41700.3	4464	3606	3321	4167	3465	4309	3707	4247	3688	3269	4583	4419	0.11	-0.03	-0.37	-0.27	-0.18	0.21	0.16	ubiquitin conjugating enzyme 8	LOC_Os06g30970.1	ubiquitin-conjugating enzyme, putative, expressed	PF00179	PTHR24068	KOG0417			GO:0005634,GO:0005737,GO:0006511,GO:0004842,GO:0005515,GO:0016881
AT4G33150.2	4463	6236	3531	3488	5315	5768	3913	3326	4119	4434	2558	2536	0.61	0.61	0.75	0.46	0.51	0.32	0.37	lysine-ketoglutarate reductase/saccharopine dehydrogenase bifunctional enzyme	LOC_Os02g54254.1	saccharopine dehydrogenase, putative, expressed	PF04455,PF05222,PF03435,PF01262	PTHR11133:SF3,PTHR11133	KOG0172			GO:0080167,GO:0016491,GO:0055114
AT3G12780.1	4456	3988	6017	5880	5257	4966	5475	5293	5602	6038	7168	6593	-0.49	-0.08	-0.24	-0.21	-0.35	-0.46	-0.19	phosphoglycerate kinase 1	LOC_Os05g41640.1	phosphoglycerate kinase protein, putative, expressed	PF00162	PTHR11406	KOG1367	2.7.2.3	K00927	GO:0005618,GO:0005634,GO:0005737,GO:0005739,GO:0009507,GO:0009570,GO:0009579,GO:0009941,GO:0010319,GO:0016020,GO:0048046,GO:0006096,GO:0009409,GO:0018119,GO:0046686,GO:0004618
AT5G48160.2	4448	4417	2906	2758	4721	4706	2998	2747	3394	3505	2443	2364	0.65	0.71	0.52	0.24	0.26	0.36	0.45	Protein of unknown function (DUF1423)	LOC_Os12g32980.1	potyvirus VPg interacting protein, putative, expressed	PF07227	PTHR21736,PTHR21736:SF14				GO:0005634,GO:0009793,GO:0010071,GO:0010078,GO:0010468,GO:0010492,GO:0080022,GO:0008270,GO:0005515
AT4G33150.1	4446	6156	3493	3442	5244	5697	3867	3271	4073	4393	2546	2518	0.61	0.62	0.74	0.45	0.5	0.32	0.37	lysine-ketoglutarate reductase/saccharopine dehydrogenase bifunctional enzyme	LOC_Os02g54254.1	saccharopine dehydrogenase, putative, expressed	PF04455,PF05222,PF03435,PF01262	PTHR11133:SF3,PTHR11133	KOG0172			GO:0080167,GO:0016491,GO:0055114
AT4G33150.4	4445	6141	3494	3445	5250	5686	3862	3256	4069	4390	2546	2522	0.61	0.62	0.74	0.45	0.49	0.32	0.37
AT3G25520.3	4440	3399	4473	4433	3653	3741	4654	4335	4067	4000	6353	5879	-0.18	-0.28	-0.6	-0.46	-0.44	-0.04	-0.13
AT1G78900.1	4423	5199	5172	5191	5370	5878	5093	4810	5888	6201	3412	3523	-0.11	0.18	0.8	0.58	0.51	-0.33	-0.1	vacuolar ATP synthase subunit A	LOC_Os06g45120.1	ATP synthase, putative, expressed	PF00006,PF02874,PF00306	PTHR15184:SF7,PTHR15184	KOG1352	3.6.3.14	K02145	GO:0000325,GO:0005618,GO:0005773,GO:0005774,GO:0005886,GO:0009507,GO:0009941,GO:0016020,GO:0007030,GO:0009555,GO:0009651,GO:0015992,GO:0005524,GO:0016820,GO:0046933,GO:0046961,GO:0015991,GO:0033178,GO:0046034,GO:0016469
AT4G35090.2	4422	5191	4012	3959	4648	5238	4471	3944	3660	3859	2815	2694	0.27	0.23	0.45	0.53	0.61	0.35	0.39	catalase 2	LOC_Os03g03910.1	catalase domain containing protein, expressed	PF06628,PF00199	PTHR11465	KOG0047	1.11.1.6	K03781	GO:0005739,GO:0005777,GO:0009507,GO:0010319,GO:0022626,GO:0006995,GO:0008219,GO:0009409,GO:0009416,GO:0009648,GO:0009970,GO:0016036,GO:0042744,GO:0045454,GO:0004096,GO:0005515,GO:0050897,GO:0020037,GO:0055114,GO:0006979,GO:0005506
AT3G51840.1	4421	4581	2980	3017	4528	4480	3496	3274	4223	4420	2671	2700	0.59	0.41	0.69	0.16	0.33	0.06	0.06	acyl-CoA oxidase 4	LOC_Os01g06600.1	glutaryl-CoA dehydrogenase, mitochondrial precursor, putative, expressed	PF02770,PF00441,PF02771	PTHR10909,PTHR10909:SF129	KOG0138	1.3.3.6	K00232	GO:0005777,GO:0006635,GO:0009793,GO:0046459,GO:0003997,GO:0016491,GO:0016627,GO:0055114,GO:0003995
AT5G19780.1	4420	4539	5502	5265	4743	4851	5131	4880	4091	4136	4399	4092	-0.27	-0.06	-0.05	0.34	0.24	0.12	0.22	tubulin alpha-5	LOC_Os07g38730.1	tubulin/FtsZ domain containing protein, putative, expressed	PF03953,PF00091	PTHR11588	KOG1376			GO:0005618,GO:0005829,GO:0016020,GO:0045298,GO:0007017,GO:0046686,GO:0005200,GO:0051258,GO:0043234,GO:0003924,GO:0005525,GO:0006184,GO:0005874
AT1G66270.1	4415	3711	5331	5754	3884	4474	4215	4220	3836	3943	4543	4412	-0.45	-0.01	-0.2	0.31	-0.09	0.06	0.1	Glycosyl hydrolase superfamily protein	LOC_Os06g21570.1	Os6bglu24 - beta-glucosidase homologue, similar to G. max isohydroxyurate hydrolase, expressed	PF00232	PTHR10353	KOG0626			GO:0005773,GO:0016020,GO:0006970,GO:0009651,GO:0016036,GO:0070417,GO:0071472,GO:0004553,GO:0008422,GO:0005975
AT2G30570.1	4412	2559	4031	4112	3573	3384	3527	4136	4628	3980	7157	6787	-0.22	-0.14	-0.7	-0.78	-0.86	-0.3	-0.31	photosystem II reaction center W	LOC_Os01g56680.1	photosystem II reaction center W protein, chloroplast precursor, putative, expressed	PF07123				K02721	GO:0009535,GO:0008150,GO:0003674,GO:0015979,GO:0009507,GO:0009523
AT4G39900.1	4412	5304	3332	5095	3123	5150	4903	6988	5481	5393	4578	4789	0.21	-0.52	0.22	-0.15	0.34	-0.16	-0.39		LOC_Os04g57650.1	expressed protein						GO:0005575,GO:0008150,GO:0003674
AT4G01150.2	4411	3418	3282	3847	4075	3804	3956	4643	4053	3752	4768	4679	0.14	-0.13	-0.28	-0.41	-0.14	0	0.01		LOC_Os02g49870.1	expressed protein						GO:0009507,GO:0009535,GO:0009579,GO:0009941,GO:0010287,GO:0008150,GO:0003674
AT2G39730.3	4409	4454	11552	11180	5983	6070	8423	7519	11565	12124	16841	15356	-1.36	-0.4	-0.44	-0.5	-1.01	-1.42	-0.97	rubisco activase	LOC_Os11g47970.1	AAA-type ATPase family protein, putative, expressed	PF00004	PTHR11603,PTHR11603:SF153	KOG0651			GO:0005618,GO:0005634,GO:0009507,GO:0009535,GO:0009570,GO:0009579,GO:0009941,GO:0010287,GO:0010319,GO:0016020,GO:0048046,GO:0009409,GO:0009416,GO:0042742,GO:0005524,GO:0030234,GO:0043531,GO:0046863
AT5G20020.1	4405	2908	2629	2736	3566	3621	3054	3161	3680	3487	3384	3216	0.45	0.21	0.12	-0.3	-0.09	0.03	0	RAS-related GTP-binding nuclear protein 2	LOC_Os05g49890.1	ras-related protein, putative, expressed	PF00071	PTHR24071	KOG0096		K07936	GO:0005634,GO:0005730,GO:0005737,GO:0006606,GO:0046686,GO:0003924,GO:0005515,GO:0005525,GO:0007264,GO:0005622
AT1G78900.2	4404	5138	5108	5132	5303	5798	5033	4733	5810	6122	3394	3497	-0.1	0.19	0.79	0.57	0.5	-0.32	-0.1	vacuolar ATP synthase subunit A	LOC_Os06g45120.1	ATP synthase, putative, expressed	PF00006,PF02874,PF00306	PTHR15184:SF7,PTHR15184	KOG1352	3.6.3.14	K02145	GO:0000325,GO:0005618,GO:0005773,GO:0005774,GO:0005886,GO:0009507,GO:0009941,GO:0016020,GO:0007030,GO:0009555,GO:0009651,GO:0015992,GO:0005524,GO:0016820,GO:0046933,GO:0046961,GO:0015991,GO:0033178,GO:0046034,GO:0016469
AT5G54940.3	4399	2077	2217	2227	3221	2598	1585	1855	3153	2637	3015	3022	0.54	0.76	-0.06	-0.44	-0.81	0.16	0.01
AT4G23100.2	4388	4447	3631	3556	5049	5123	4289	3870	5912	6278	3073	3143	0.3	0.32	0.97	0.21	0.39	-0.46	-0.26	glutamate-cysteine ligase	LOC_Os07g27790.1	glutamate--cysteine ligase, chloroplast precursor, putative, expressed	PF04107			6.3.2.2	K01919	GO:0009507,GO:0009570,GO:0002213,GO:0006750,GO:0009408,GO:0009700,GO:0009753,GO:0009816,GO:0009908,GO:0010193,GO:0019761,GO:0042742,GO:0046686,GO:0050832,GO:0052544,GO:0004357
AT3G05880.1	4386	3025	1463	2045	2669	2213	2109	3111	2718	2382	2740	3349	1.08	-0.1	-0.26	-0.8	-0.22	0.54	-0.06	Low temperature and salt responsive protein family	LOC_Os05g04700.1	OsRCI2-6 - Hydrophobic protein LTI6B, expressed	PF01679	PTHR21659	KOG1773			GO:0016021,GO:0009409,GO:0009737,GO:0042538,GO:0003674
AT2G28800.1	4381	4621	4872	4732	4597	4548	4764	4489	4034	4227	3968	3900	-0.09	-0.02	0.07	0.29	0.23	0.12	0.15	63 kDa inner membrane family protein	LOC_Os01g05800.1	inner membrane protein, putative, expressed	PF02096	PTHR12428,PTHR12428:SF12	KOG1239		K03217	GO:0009507,GO:0009535,GO:0010027,GO:0045038,GO:0090342,GO:0015450,GO:0051205,GO:0016021
AT2G28800.3	4378	4617	4868	4729	4591	4546	4762	4483	4032	4224	3966	3897	-0.09	-0.02	0.07	0.29	0.23	0.12	0.15	63 kDa inner membrane family protein	LOC_Os01g05800.1	inner membrane protein, putative, expressed	PF02096	PTHR12428,PTHR12428:SF12			K03217	GO:0009507,GO:0009535,GO:0010027,GO:0045038,GO:0090342,GO:0015450,GO:0051205,GO:0016021
AT2G22660.1	4366	5386	3295	3059	5620	5676	2983	2709	5161	5577	2511	2518	0.62	0.99	1.09	0.34	0.18	-0.14	0.07	Protein of unknown function (duplicated DUF1399)	LOC_Os11g40590.3	DUF1399 containing protein, putative, expressed	PF07173					GO:0005886,GO:0008150,GO:0003674
AT4G03280.1	4365	3239	3866	3942	3965	3767	3920	3742	3667	3543	5391	5026	-0.04	0.01	-0.53	-0.42	-0.44	0.08	0.1	photosynthetic electron transfer C	LOC_Os07g37030.1	cytochrome b6-f complex iron-sulfur subunit, chloroplast precursor, putative, expressed	PF08802,PF00355	PTHR10134	KOG1671	1.10.99.1	K02636	GO:0005886,GO:0009507,GO:0009512,GO:0009535,GO:0009579,GO:0009941,GO:0016020,GO:0009767,GO:0010196,GO:0042742,GO:0080167,GO:0046028,GO:0016491,GO:0051537,GO:0055114,GO:0009496,GO:0042651,GO:0016679
AT5G19770.1	4362	4457	5451	5188	4687	4774	5013	4772	3998	4081	4334	4083	-0.27	-0.05	-0.06	0.34	0.22	0.13	0.23	tubulin alpha-3	LOC_Os07g38730.1	tubulin/FtsZ domain containing protein, putative, expressed	PF03953,PF00091	PTHR11588	KOG1376		K07374	GO:0005618,GO:0005829,GO:0005886,GO:0045298,GO:0071258,GO:0005200,GO:0051258,GO:0043234,GO:0003924,GO:0005525,GO:0006184,GO:0007017,GO:0005874
AT1G62380.1	4357	3026	4233	3961	3557	3667	3950	3738	3758	3841	4894	4326	-0.15	-0.09	-0.28	-0.17	-0.26	-0.04	-0.07	ACC oxidase 2	LOC_Os09g27750.1	1-aminocyclopropane-1-carboxylate oxidase 1, putative, expressed	PF03171	PTHR10209,PTHR10209:SF55	KOG0143	1.14.17.4	K05933	GO:0005618,GO:0005886,GO:0009651,GO:0009693,GO:0009727,GO:0005507,GO:0009815,GO:0016491,GO:0016706,GO:0055114
AT5G39740.1	4355	3238	4394	4395	3570	3702	4562	4232	3903	3862	6450	5748	-0.21	-0.27	-0.65	-0.47	-0.47	-0.03	-0.09	ribosomal protein L5 B	LOC_Os01g67134.1	ribosomal L18p/L5e family protein, putative, expressed	PF00861	PTHR23410	KOG0875		K02932	GO:0005730,GO:0005773,GO:0005840,GO:0005886,GO:0022625,GO:0022626,GO:0006412,GO:0008283,GO:0009965,GO:0042254,GO:0003735,GO:0008097,GO:0005622
AT1G26630.2	4351	3177	2705	2772	3252	2984	3426	3684	4058	3815	4485	4295	0.46	-0.19	-0.16	-0.68	-0.3	-0.06	-0.34	Eukaryotic translation initiation factor 5A-1 (eIF-5A 1) protein	LOC_Os03g55150.4	eukaryotic translation initiation factor 5A, putative, expressed	PF00467,PF01287	PTHR11673	KOG3271		K03263	GO:0005634,GO:0006413,GO:0009611,GO:0009617,GO:0012501,GO:0034050,GO:0042742,GO:0046686,GO:0003743,GO:0003723,GO:0003746,GO:0043022,GO:0006452,GO:0045901,GO:0045905,GO:0008612
AT1G09070.1	4341	3659	5768	6060	3293	3041	4373	4009	4955	4800	5632	4994	-0.56	-0.4	-0.12	0.15	-0.34	-0.29	-0.62	soybean gene regulated by cold-2	LOC_Os01g70790.1	SRC2 protein, putative, expressed	PF00168		KOG1030			GO:0000326,GO:0005783,GO:0006623,GO:0005515
AT2G31810.1	4339	5451	3976	4439	5128	5112	4351	4461	5001	4903	3015	3377	0.22	0.22	0.63	0.4	0.46	-0.02	0.05	ACT domain-containing small subunit of acetolactate synthase protein	LOC_Os02g39570.4	ACT domain containing protein, expressed	PF10369,PF01842		KOG2663	2.2.1.6	K01653	GO:0009507,GO:0009082,GO:0003984,GO:0016597,GO:0008152
AT1G01620.1	4317	4183	4394	4846	4735	4742	4855	4832	4141	4095	4809	4506	-0.12	-0.03	-0.18	-0.01	0.06	0.05	0.2	plasma membrane intrinsic protein 1C	LOC_Os04g47220.1	aquaporin protein, putative, expressed	PF00230	PTHR19139,PTHR19139:SF55	KOG0223		K09872	GO:0005886,GO:0009507,GO:0016020,GO:0006810,GO:0006833,GO:0009414,GO:0009651,GO:0015250,GO:0005215
AT1G10070.2	4315	4421	1604	1621	3981	3783	2147	1969	2043	1960	1047	1034	1.44	0.92	0.94	0.63	0.98	1.13	0.96	branched-chain amino acid transaminase 2	LOC_Os03g12890.2	aminotransferase domain containing protein, putative, expressed	PF01063	PTHR11825:SF2,PTHR11825	KOG0975	2.6.1.42	K00826	GO:0009507,GO:0008152,GO:0009081,GO:0003824,GO:0004084
AT1G66270.2	4312	3539	5129	5480	3767	4273	4005	4045	3669	3733	4424	4298	-0.43	0	-0.24	0.28	-0.12	0.09	0.12	Glycosyl hydrolase superfamily protein	LOC_Os06g21570.1	Os6bglu24 - beta-glucosidase homologue, similar to G. max isohydroxyurate hydrolase, expressed	PF00232	PTHR10353	KOG0626			GO:0005773,GO:0016020,GO:0006970,GO:0009651,GO:0016036,GO:0070417,GO:0071472,GO:0004553,GO:0008422,GO:0005975
AT1G80920.1	4307	2571	1582	1585	4009	3360	1800	1998	3603	3087	2794	2890	1.12	0.96	0.24	-0.84	-0.58	0.04	0.14	Chaperone DnaJ-domain superfamily protein	LOC_Os06g44160.1	heat shock protein DnaJ, putative, expressed	PF00226	PTHR25040,PTHR25040:SF110				GO:0005634,GO:0009570,GO:0006457,GO:0006950,GO:0031072,GO:0051082
AT1G08630.7	4307	4009	1895	1958	3682	3680	2343	2254	2398	2390	1521	1413	1.11	0.68	0.71	0.39	0.65	0.8	0.62
AT1G05850.1	4288	3870	3905	3863	4512	4747	3971	3735	3380	3337	3195	2985	0.07	0.27	0.12	0.33	0.32	0.28	0.46	Chitinase family protein	LOC_Os09g32080.1	CHIT13 - Chitinase family protein precursor, expressed	PF00182	PTHR22595,PTHR22595:SF9	KOG4742			GO:0012505,GO:0009408,GO:0009414,GO:0009651,GO:0009735,GO:0009809,GO:0009825,GO:0010053,GO:0010337,GO:0043255,GO:0004568,GO:0006032,GO:0016998
AT5G54940.1	4276	1967	2169	2140	3162	2534	1531	1790	3014	2511	2921	2920	0.54	0.78	-0.08	-0.44	-0.81	0.18	0.04	Translation initiation factor SUI1 family protein	LOC_Os05g41900.2	translation initiation factor SUI1, putative, expressed	PF01253	PTHR10388	KOG1770			GO:0005575,GO:0006412,GO:0006413,GO:0003743
AT4G21070.1	4273	5775	189	205	5240	5666	165	169	5157	5715	176	191	4.67	5.03	4.89	0.1	-0.14	-0.11	0	breast cancer susceptibility1	LOC_Os05g43610.1	ATBARD1/BARD1, putative, expressed	PF00533,PF00097	PTHR24015,PTHR24015:SF70	KOG4362			GO:0005622,GO:0005634,GO:0006281,GO:0010332,GO:0004842
AT3G51730.1	4266	2883	1833	1876	3349	3457	2064	2293	2767	2576	1992	1938	0.95	0.64	0.44	-0.08	0.15	0.42	0.35	saposin B domain-containing protein	LOC_Os01g07250.1	saposin-like type B, region 1 family protein, putative, expressed	PF03489,PF05184	PTHR11480:SF2,PTHR11480	KOG1340			GO:0005773,GO:0006629,GO:0003674
AT5G09810.1	4260	4638	4765	4828	4564	5420	5114	4694	5440	5454	4434	4267	-0.11	0.03	0.32	0.14	0.17	-0.29	-0.13	actin 7	LOC_Os11g06390.5	actin, putative, expressed	PF00022	PTHR11937,PTHR11937:SF77	KOG0676		K10355	GO:0005618,GO:0005730,GO:0005739,GO:0005856,GO:0005886,GO:0007010,GO:0009416,GO:0009611,GO:0009733,GO:0009845,GO:0010053,GO:0048364,GO:0048767,GO:0051301,GO:0005200,GO:0005515
AT3G30775.2	4243	4469	3568	3599	5681	5542	3067	2783	3581	3478	2254	2262	0.28	0.94	0.64	0.67	0.37	0.3	0.67
AT3G30775.1	4243	4469	3568	3599	5681	5542	3067	2783	3580	3476	2254	2262	0.28	0.94	0.64	0.67	0.37	0.3	0.67	Methylenetetrahydrofolate reductase family protein	LOC_Os10g40360.1	proline oxidase, mitochondrial precursor, putative, expressed	PF01619	PTHR13914	KOG0186	1.5.99.8	K00318	GO:0005739,GO:0006537,GO:0006562,GO:0006971,GO:0006979,GO:0009408,GO:0009409,GO:0009414,GO:0009819,GO:0004657,GO:0055114
AT2G30740.3	4239	5125	3415	5062	3098	5016	4830	6632	5324	5278	4556	4661	0.14	-0.5	0.2	-0.12	0.31	-0.18	-0.39
AT2G30740.2	4238	5124	3418	5064	3099	5019	4831	6635	5325	5282	4561	4664	0.14	-0.5	0.2	-0.12	0.31	-0.18	-0.39
AT5G39740.2	4234	3138	4212	4229	3446	3554	4407	4061	3752	3732	6221	5546	-0.2	-0.27	-0.65	-0.48	-0.47	-0.02	-0.1	ribosomal protein L5 B	LOC_Os01g67134.1	ribosomal L18p/L5e family protein, putative, expressed	PF00861	PTHR23410	KOG0875		K02932	GO:0005730,GO:0005773,GO:0005840,GO:0005886,GO:0022625,GO:0022626,GO:0006412,GO:0008283,GO:0009965,GO:0042254,GO:0003735,GO:0008097,GO:0005622
AT2G30740.4	4233	5114	3403	5044	3088	5008	4822	6621	5315	5271	4557	4650	0.15	-0.5	0.2	-0.12	0.31	-0.18	-0.39
AT5G49720.1	4210	4997	5255	5325	5094	5441	4799	4754	4037	4076	3252	3365	-0.2	0.14	0.29	0.68	0.53	0.18	0.38	glycosyl hydrolase 9A1	LOC_Os03g21210.1	endoglucanase, putative, expressed	PF00759	PTHR22298				GO:0005769,GO:0005794,GO:0005886,GO:0009504,GO:0009735,GO:0009826,GO:0030244,GO:0042538,GO:0043622,GO:0048367,GO:0004553,GO:0008810,GO:0005975
AT1G05850.2	4203	3793	3812	3755	4398	4640	3872	3623	3302	3258	3141	2920	0.08	0.27	0.11	0.32	0.31	0.29	0.46
AT2G23090.1	4201	2276	1537	2019	2657	2351	2088	2469	3237	2492	2696	2505	0.86	0.14	0.14	-0.55	-0.19	0.18	-0.19	Uncharacterised protein family SERF	LOC_Os07g02340.1	expressed protein	PF04419					GO:0005575,GO:0008150,GO:0003674
AT3G55440.1	4195	3015	3157	3032	3726	3610	3610	3807	4134	3991	3804	3589	0.22	-0.02	0.14	-0.26	0	-0.17	-0.15	triosephosphate isomerase	LOC_Os01g62420.1	triosephosphate isomerase, cytosolic, putative, expressed	PF00121	PTHR21139	KOG1643	5.3.1.1	K01803	GO:0005618,GO:0005739,GO:0005773,GO:0005829,GO:0005886,GO:0009507,GO:0009570,GO:0048046,GO:0006096,GO:0008152,GO:0009651,GO:0010043,GO:0018119,GO:0044262,GO:0046686,GO:0004807,GO:0005507
AT1G47128.1	4195	4303	4055	4145	4688	5183	3511	3229	7152	7198	4184	4085	0.05	0.55	0.8	-0.01	-0.29	-0.76	-0.54	Granulin repeat cysteine protease family protein	LOC_Os04g57440.1	oryzain beta chain precursor, putative, expressed	PF00112,PF00396,PF08246	PTHR12411:SF44,PTHR12411	KOG1543	3.4.22.-	K01376	GO:0005773,GO:0009507,GO:0048046,GO:0009414,GO:0004197,GO:0008234,GO:0006508
AT5G18380.1	4184	3035	3282	3845	3099	2710	3576	3862	3780	3222	5002	4917	0.02	-0.36	-0.5	-0.48	-0.42	0.04	-0.27	Ribosomal protein S5 domain 2-like superfamily protein	LOC_Os11g03400.1	ribosomal protein, putative, expressed	PF00380	PTHR21569	KOG1753		K02960	GO:0009507,GO:0022627,GO:0006412,GO:0003735,GO:0005622,GO:0005840
AT1G15690.2	4163	7156	8817	8970	7147	8143	7627	6798	7587	8042	5020	5527	-0.65	0.08	0.57	0.75	0.45	-0.47	-0.03	Inorganic H pyrophosphatase family protein	LOC_Os02g09150.2	inorganic H+ pyrophosphatase, putative, expressed	PF03030			3.6.1.1	K01507	GO:0000325,GO:0005739,GO:0005773,GO:0005774,GO:0005886,GO:0009507,GO:0009705,GO:0009941,GO:0010008,GO:0016020,GO:0009414,GO:0009651,GO:0009926,GO:0010248,GO:0048366,GO:0009678,GO:0004427,GO:0015992
AT5G62690.1	4161	3984	4767	4620	4191	4465	4725	4268	3811	3915	5342	4649	-0.2	-0.06	-0.37	-0.09	-0.15	0.08	0.16	tubulin beta chain 2	LOC_Os03g01530.1	tubulin/FtsZ domain containing protein, putative, expressed	PF03953,PF00091	PTHR11588	KOG1375		K07375	GO:0005618,GO:0005730,GO:0005886,GO:0045298,GO:0009409,GO:0009651,GO:0046686,GO:0003924,GO:0005198,GO:0005525,GO:0051258,GO:0043234,GO:0006184,GO:0007017,GO:0005874
AT3G09440.1	4159	5498	3177	3715	4689	5298	3643	3628	6805	7582	2341	2690	0.49	0.46	1.52	0.45	0.53	-0.58	-0.53	Heat shock protein 70 (Hsp 70) family protein	LOC_Os01g62290.1	DnaK family protein, putative, expressed	PF00012	PTHR19375	KOG0100		K03283	GO:0005618,GO:0005773,GO:0005829,GO:0005886,GO:0009507,GO:0022626,GO:0048046,GO:0006457,GO:0009408,GO:0046686,GO:0080167,GO:0005524
AT3G09440.2	4159	5498	3177	3715	4689	5298	3643	3628	6805	7582	2341	2690	0.49	0.46	1.52	0.45	0.53	-0.58	-0.53	Heat shock protein 70 (Hsp 70) family protein	LOC_Os01g62290.1	DnaK family protein, putative, expressed	PF00012	PTHR19375	KOG0100		K03283	GO:0005618,GO:0005773,GO:0005829,GO:0005886,GO:0009507,GO:0022626,GO:0048046,GO:0006457,GO:0009408,GO:0046686,GO:0080167,GO:0005524
AT3G09440.4	4158	5497	3177	3713	4687	5298	3642	3625	6805	7582	2338	2688	0.49	0.46	1.52	0.46	0.53	-0.58	-0.53
AT4G03280.2	4146	3056	3542	3624	3665	3509	3644	3494	3423	3292	5077	4660	0.01	0.01	-0.54	-0.44	-0.45	0.1	0.1	photosynthetic electron transfer C	LOC_Os07g37030.1	cytochrome b6-f complex iron-sulfur subunit, chloroplast precursor, putative, expressed	PF08802,PF00355	PTHR10134	KOG1671	1.10.99.1	K02636	GO:0005886,GO:0009507,GO:0009512,GO:0009535,GO:0009579,GO:0009941,GO:0016020,GO:0009767,GO:0010196,GO:0042742,GO:0080167,GO:0046028,GO:0009496,GO:0051537,GO:0055114,GO:0042651,GO:0016491,GO:0016679
AT3G09440.3	4142	5479	3172	3708	4668	5290	3638	3619	6797	7571	2326	2674	0.48	0.46	1.52	0.46	0.54	-0.58	-0.53
AT5G53460.2	4133	9817	10849	10803	6964	8822	9680	8877	8711	9680	4974	5900	-0.63	-0.23	0.76	0.99	0.77	-0.4	-0.22	NADH-dependent glutamate synthase 1	LOC_Os01g48960.1	glutamate synthase, chloroplast precursor, putative, expressed	PF07992,PF01645,PF04898,PF01493,PF00310	PTHR11938:SF1,PTHR11938	KOG0399	1.4.1.13,1.4.1.14	K00264	GO:0009507,GO:0009536,GO:0009570,GO:0006537,GO:0042128,GO:0046686,GO:0016040,GO:0016491,GO:0050660,GO:0055114,GO:0008152,GO:0015930,GO:0016638,GO:0006807
AT1G01620.2	4131	3887	4080	4477	4429	4399	4528	4511	3859	3806	4595	4245	-0.09	-0.03	-0.21	-0.05	0.03	0.06	0.2	plasma membrane intrinsic protein 1C	LOC_Os04g47220.1	aquaporin protein, putative, expressed	PF00230	PTHR19139,PTHR19139:SF55	KOG0223		K09872	GO:0005886,GO:0009507,GO:0016020,GO:0006810,GO:0006833,GO:0009414,GO:0009651,GO:0015250,GO:0005215
AT1G12900.5	4130	3434	4892	4763	3810	3919	4361	3990	4813	4792	6720	6256	-0.35	-0.11	-0.43	-0.43	-0.64	-0.34	-0.31
AT1G12900.1	4130	3434	4891	4762	3810	3919	4361	3990	4813	4790	6720	6256	-0.35	-0.11	-0.43	-0.43	-0.64	-0.34	-0.31	glyceraldehyde 3-phosphate dehydrogenase A subunit 2	LOC_Os04g38600.2	glyceraldehyde-3-phosphate dehydrogenase, putative, expressed	PF00044,PF02800	PTHR10836	KOG0657	1.2.1.13	K05298	GO:0009507,GO:0009570,GO:0009941,GO:0016020,GO:0048046,GO:0006006,GO:0006096,GO:0055114,GO:0008943,GO:0051287,GO:0016620
AT1G10070.3	4129	4074	1475	1494	3665	3521	1992	1775	1870	1797	1009	977	1.47	0.93	0.88	0.58	0.92	1.16	0.97	branched-chain amino acid transaminase 2	LOC_Os03g12890.3	aminotransferase domain containing protein, putative, expressed	PF01063	PTHR11825:SF2,PTHR11825	KOG0975	2.6.1.42	K00826	GO:0009507,GO:0008152,GO:0009081,GO:0003824,GO:0004084
AT1G12900.2	4128	3429	4889	4759	3809	3917	4359	3987	4811	4787	6715	6251	-0.35	-0.11	-0.43	-0.43	-0.64	-0.35	-0.31	glyceraldehyde 3-phosphate dehydrogenase A subunit 2	LOC_Os04g38600.1	glyceraldehyde-3-phosphate dehydrogenase, putative, expressed	PF00044,PF02800	PTHR10836	KOG0657	1.2.1.13	K05298	GO:0009507,GO:0009570,GO:0009941,GO:0016020,GO:0048046,GO:0006006,GO:0006096,GO:0055114,GO:0008943,GO:0051287,GO:0016620
AT1G09640.1	4126	4106	3950	3873	4055	4249	4173	3904	4016	4293	4177	3643	0.07	0.04	0.09	0	0.05	-0.01	0	Translation elongation factor EF1B, gamma chain	LOC_Os02g12800.2	elongation factor 1-gamma, putative, expressed	PF02798,PF00647,PF00043	PTHR11260,PTHR11260:SF7	KOG1627		K03233	GO:0005886,GO:0006414,GO:0003746,GO:0005853,GO:0005515
AT1G66200.2	4125	3828	4048	4159	3795	3873	4235	4146	4894	4953	3994	3780	-0.05	-0.13	0.34	0.08	0.11	-0.31	-0.36	glutamine synthase clone F11	LOC_Os02g50240.1	glutamine synthetase, catalytic domain containing protein, expressed	PF03951,PF00120	PTHR20852:SF14,PTHR20852				GO:0005773,GO:0005829,GO:0009941,GO:0022626,GO:0048046,GO:0009651,GO:0009744,GO:0009749,GO:0009750,GO:0042128,GO:0004356,GO:0005507,GO:0006807,GO:0006542
AT5G53460.3	4121	9814	10845	10800	6961	8819	9677	8872	8706	9677	4965	5893	-0.64	-0.23	0.76	1	0.77	-0.4	-0.22	NADH-dependent glutamate synthase 1	LOC_Os01g48960.1	glutamate synthase, chloroplast precursor, putative, expressed	PF07992,PF01645,PF04898,PF01493,PF00310	PTHR11938:SF1,PTHR11938	KOG0399	1.4.1.13,1.4.1.14	K00264	GO:0009507,GO:0009536,GO:0009570,GO:0006537,GO:0042128,GO:0046686,GO:0016040,GO:0016491,GO:0050660,GO:0055114,GO:0008152,GO:0015930,GO:0016638,GO:0006807
AT3G44310.4	4106	2885	2287	2222	3616	3642	2729	2348	4210	4178	3199	2680	0.63	0.52	0.51	-0.38	-0.21	-0.26	-0.21
AT2G30600.6	4102	6869	6786	6640	6355	7052	6279	5889	2178	2491	2176	2367	-0.29	0.14	0.04	1.56	1.42	1.23	1.52
AT3G45730.1	4086	3182	159	172	3046	2483	182	212	2961	2414	160	202	4.46	3.81	3.89	-0.13	0.12	0.44	0.04									GO:0008150,GO:0003674
AT2G26500.3	4075	3731	3768	4521	3668	3326	3910	5357	4487	3852	6755	7432	-0.09	-0.41	-0.77	-0.78	-0.61	-0.1	-0.25	cytochrome b6f complex subunit (petM), putative								GO:0009535,GO:0009496
AT5G39570.2	4071	3675	3070	3178	4128	4089	3206	3051	4138	3624	2889	2716	0.31	0.39	0.47	0.16	0.16	0	0.08
AT1G51200.1	4068	3206	3007	3084	2912	3087	3526	3193	2810	2731	3697	3389	0.26	-0.16	-0.35	-0.22	-0.08	0.39	0.11	A20/AN1-like zinc finger family protein	LOC_Os06g41010.4	zinc finger A20 and AN1 domain-containing stress-associated protein, putative, expressed	PF01754,PF01428	PTHR10634	KOG3173			GO:0005575,GO:0008150,GO:0003677,GO:0008270
AT5G02490.1	4068	6090	5784	6353	4969	6096	5929	5256	6993	7753	4736	4850	-0.26	-0.02	0.62	0.34	0.22	-0.54	-0.41	Heat shock protein 70 (Hsp 70) family protein	LOC_Os11g47760.1	DnaK family protein, putative, expressed	PF00012	PTHR19375	KOG0100		K03283	GO:0005618,GO:0005829,GO:0005886,GO:0006457,GO:0009408,GO:0009617,GO:0046686,GO:0005515,GO:0005524
AT1G51200.3	4065	3202	3004	3081	2910	3083	3523	3189	2806	2729	3693	3387	0.26	-0.16	-0.36	-0.22	-0.08	0.39	0.11	A20/AN1-like zinc finger family protein	LOC_Os06g41010.3	zinc finger A20 and AN1 domain-containing stress-associated protein, putative, expressed	PF01754,PF01428	PTHR10634	KOG3173			GO:0005575,GO:0008150,GO:0003677,GO:0008270
AT5G19510.1	4059	2688	3337	3447	3198	2878	3490	3371	2640	2590	4166	3729	-0.01	-0.18	-0.59	-0.22	-0.2	0.37	0.22	Translation elongation factor EF1B/ribosomal protein S6 family protein	LOC_Os07g46750.1	elongation factor protein, putative, expressed	PF00736	PTHR11595,PTHR11595:SF5	KOG1668		K03232	GO:0005853,GO:0048046,GO:0006414,GO:0042742,GO:0003746
AT5G20720.2	4057	3103	3792	4105	3250	2926	4200	4871	3781	3796	5371	5180	-0.14	-0.55	-0.48	-0.42	-0.22	-0.08	-0.29	chaperonin 20	LOC_Os06g09679.2	chaperonin, putative, expressed	PF00166	PTHR10772:SF0,PTHR10772	KOG1641			GO:0005739,GO:0009507,GO:0009535,GO:0009570,GO:0009579,GO:0009941,GO:0048046,GO:0009409,GO:0046686,GO:0005507,GO:0005516,GO:0006457,GO:0005737
AT4G35830.1	4054	6070	5632	5624	6151	6936	5935	5194	6616	7359	3437	3572	-0.15	0.23	1	0.68	0.67	-0.47	-0.09	aconitase 1	LOC_Os08g09200.1	aconitate hydratase protein, putative, expressed	PF00694,PF00330	PTHR11670,PTHR11670:SF1	KOG0452	4.2.1.3	K01681	GO:0005739,GO:0005773,GO:0005829,GO:0005886,GO:0048046,GO:0006101,GO:0006102,GO:0009651,GO:0003994,GO:0005507,GO:0048027,GO:0008152
AT1G57720.1	4048	3695	4081	3951	3665	3861	4159	3875	3659	3839	4789	4387	-0.05	-0.09	-0.29	-0.19	-0.19	0.05	0.01	Translation elongation factor EF1B, gamma chain	LOC_Os02g12800.2	elongation factor 1-gamma, putative, expressed	PF02798,PF00647,PF00043	PTHR11260,PTHR11260:SF7	KOG1627		K03233	GO:0005618,GO:0005773,GO:0005886,GO:0016020,GO:0010043,GO:0046686,GO:0003746,GO:0005507,GO:0006414,GO:0005853,GO:0005515
AT3G27850.1	4039	2497	2731	2744	2760	2424	3314	3748	2759	2632	5300	4983	0.26	-0.45	-0.93	-0.91	-0.54	0.28	-0.06	ribosomal protein L12-C	LOC_Os01g47330.1	ribosomal protein L7/L12 C-terminal domain containing protein, expressed	PF00542	PTHR11809:SF14,PTHR11809	KOG1715		K02935	GO:0000311,GO:0009507,GO:0009535,GO:0009570,GO:0009579,GO:0015934,GO:0006412,GO:0042742,GO:0003735,GO:0005622,GO:0005840
AT2G28800.4	4037	4191	4437	4341	4183	4151	4339	4131	3689	3860	3644	3587	-0.09	-0.02	0.06	0.28	0.23	0.12	0.14	63 kDa inner membrane family protein	LOC_Os01g05800.1	inner membrane protein, putative, expressed	PF02096	PTHR12428,PTHR12428:SF12	KOG1239		K03217	GO:0009507,GO:0009535,GO:0010027,GO:0045038,GO:0090342,GO:0015450,GO:0051205,GO:0016021
AT5G05170.1	4035	5951	6312	6290	6147	6836	5705	5757	4738	5134	3399	3535	-0.34	0.18	0.51	0.86	0.73	0.02	0.4	Cellulose synthase family protein	LOC_Os07g10770.1	CESA8 - cellulose synthase, expressed	PF03552	PTHR13301,PTHR13301:SF25		2.4.1.12	K10999	GO:0005794,GO:0005886,GO:0006952,GO:0009833,GO:0030244,GO:0016757,GO:0016759,GO:0005515,GO:0016760,GO:0016020
AT4G35830.2	4032	6002	5516	5539	6035	6847	5849	5110	6526	7256	3426	3547	-0.14	0.23	0.98	0.66	0.65	-0.46	-0.1	aconitase 1	LOC_Os08g09200.1	aconitate hydratase protein, putative, expressed	PF00694,PF00330	PTHR11670,PTHR11670:SF1	KOG0452	4.2.1.3	K01681	GO:0005739,GO:0005773,GO:0005829,GO:0005886,GO:0048046,GO:0006101,GO:0006102,GO:0009651,GO:0003994,GO:0005507,GO:0048027,GO:0008152
AT5G20720.1	4026	3059	3757	4056	3217	2888	4151	4808	3734	3745	5318	5132	-0.14	-0.55	-0.48	-0.42	-0.22	-0.08	-0.29	chaperonin 20	LOC_Os06g09679.2	chaperonin, putative, expressed	PF00166	PTHR10772:SF0,PTHR10772	KOG1641			GO:0005739,GO:0009507,GO:0009535,GO:0009570,GO:0009579,GO:0009941,GO:0048046,GO:0009409,GO:0046686,GO:0005507,GO:0005516,GO:0006457,GO:0005737
AT2G31810.3	4024	5237	3834	4294	4926	4899	4206	4301	4820	4738	2832	3213	0.19	0.21	0.66	0.43	0.49	-0.05	0.04	ACT domain-containing small subunit of acetolactate synthase protein	LOC_Os02g39570.4	ACT domain containing protein, expressed	PF10369,PF01842		KOG2663	2.2.1.6	K01653	GO:0009507,GO:0009082,GO:0003984,GO:0016597,GO:0008152
AT4G34670.1	4012	3133	3242	3280	2968	3165	3644	3482	3394	3263	4403	3902	0.13	-0.22	-0.32	-0.35	-0.22	0.1	-0.12	Ribosomal protein S3Ae	LOC_Os03g10340.1	40S ribosomal protein S3a, putative, expressed	PF01015	PTHR11830	KOG1628		K02984	GO:0005618,GO:0005730,GO:0005886,GO:0016020,GO:0022626,GO:0022627,GO:0006412,GO:0003735,GO:0005622,GO:0005840
AT4G14880.1	4003	3048	3129	3283	3846	3827	3129	3215	3748	3541	3166	3268	0.14	0.27	0.18	-0.01	-0.02	-0.05	0.07	O-acetylserine (thiol) lyase (OAS-TL) isoform A1	LOC_Os12g42980.1	cysteine synthase, putative, expressed	PF00291	PTHR10314,PTHR10314:SF8	KOG1252	2.5.1.47	K01738	GO:0005634,GO:0005777,GO:0005829,GO:0005886,GO:0009507,GO:0016020,GO:0048046,GO:0006535,GO:0007568,GO:0009651,GO:0010038,GO:0019344,GO:0046686,GO:0004124,GO:0005515,GO:0003824,GO:0030170,GO:0008152
AT4G14880.2	3996	3041	3117	3274	3837	3819	3116	3204	3740	3532	3161	3262	0.14	0.28	0.18	-0.01	-0.02	-0.05	0.07	O-acetylserine (thiol) lyase (OAS-TL) isoform A1	LOC_Os12g42980.1	cysteine synthase, putative, expressed	PF00291	PTHR10314,PTHR10314:SF8	KOG1252	2.5.1.47	K01738	GO:0005634,GO:0005777,GO:0005829,GO:0005886,GO:0009507,GO:0016020,GO:0048046,GO:0006535,GO:0007568,GO:0009651,GO:0010038,GO:0019344,GO:0046686,GO:0004124,GO:0005515,GO:0003824,GO:0030170,GO:0008152
AT2G06850.1	3996	3487	4123	4252	4250	4120	4371	4406	3025	2760	3343	3242	-0.16	-0.07	-0.19	0.35	0.41	0.37	0.53	xyloglucan endotransglucosylase/hydrolase 4	LOC_Os11g33270.1	glycosyl hydrolases family 16, putative, expressed	PF00722,PF06955	PTHR10963,PTHR10963:SF14		2.4.1.207	K08235	GO:0005576,GO:0005618,GO:0005737,GO:0009505,GO:0009507,GO:0016020,GO:0009612,GO:0009645,GO:0009733,GO:0009826,GO:0016762,GO:0016798,GO:0004553,GO:0005975,GO:0006073,GO:0048046
AT2G19480.1	3990	3000	2764	2799	3183	2981	2875	2791	2800	2876	2760	2779	0.33	0.12	0.03	0.01	0.03	0.3	0.12	nucleosome assembly protein 1;2	LOC_Os06g05660.1	NAP domain containing protein, putative, expressed	PF00956	PTHR11875,PTHR11875:SF7	KOG1507		K11279	GO:0005634,GO:0005737,GO:0005886,GO:0006281,GO:0006334,GO:0009294,GO:0046686,GO:0003677,GO:0005488
AT1G12900.4	3986	3328	4708	4587	3678	3756	4222	3854	4665	4643	6487	6029	-0.35	-0.12	-0.43	-0.43	-0.63	-0.35	-0.32	glyceraldehyde 3-phosphate dehydrogenase A subunit 2	LOC_Os04g38600.1	glyceraldehyde-3-phosphate dehydrogenase, putative, expressed	PF00044,PF02800	PTHR10836	KOG0657	1.2.1.13	K05298	GO:0009507,GO:0009570,GO:0009941,GO:0016020,GO:0048046,GO:0006006,GO:0006096,GO:0055114,GO:0008943,GO:0051287,GO:0016620
AT4G37300.1	3979	2494	1708	1906	2733	2371	2177	2465	2334	1985	3166	2869	0.84	0.14	-0.48	-0.74	-0.38	0.58	0.24	maternal effect embryo arrest 59	LOC_Os05g37830.1	expressed protein						GO:0005575,GO:0009793,GO:0003674
AT5G42050.1	3976	4069	5308	5567	3753	3707	4657	4472	5662	5638	4613	4957	-0.43	-0.29	0.24	0.18	-0.07	-0.49	-0.6	DCD (Development and Cell Death) domain protein	LOC_Os01g36950.2	N-rich protein, putative, expressed	PF10539					GO:0003674
AT4G15545.1	3973	2702	2969	2932	3011	2943	3043	2962	2648	2459	4164	3655	0.18	-0.01	-0.61	-0.41	-0.38	0.39	0.22		LOC_Os05g33620.1	expressed protein
AT5G40450.1	3965	8005	10174	10050	7026	9032	8519	8223	7244	7796	4535	5543	-0.76	-0.06	0.58	1	0.73	-0.33	0.09		LOC_Os02g03840.2	expressed protein						GO:0005886,GO:0009507,GO:0008150,GO:0003674
AT5G40450.2	3963	7978	10141	10010	7006	9002	8482	8182	7214	7763	4533	5534	-0.75	-0.06	0.57	1	0.73	-0.33	0.1
AT2G31810.2	3960	4540	3583	3783	4579	4623	3657	3650	4180	4137	2706	2929	0.21	0.33	0.56	0.39	0.38	0.03	0.15	ACT domain-containing small subunit of acetolactate synthase protein	LOC_Os02g39570.1	ACT domain containing protein, expressed	PF10369,PF01842			2.2.1.6	K01653	GO:0009507,GO:0009082,GO:0003984,GO:0016597,GO:0008152
AT4G21280.1	3957	3047	4676	5284	3624	3579	4017	4487	4696	4319	6483	6084	-0.51	-0.24	-0.48	-0.34	-0.56	-0.36	-0.32	photosystem II subunit QA	LOC_Os07g36080.1	oxygen evolving enhancer protein 3 domain containing protein, expressed	PF05757				K08901	GO:0009507,GO:0009535,GO:0009543,GO:0009570,GO:0009579,GO:0009654,GO:0030095,GO:0031977,GO:0009416,GO:0009642,GO:0018119,GO:0005509,GO:0015979,GO:0009523,GO:0019898
AT3G48000.1	3956	4019	3052	2960	4279	4595	3567	3399	4471	4681	2436	2412	0.41	0.35	0.92	0.31	0.52	-0.2	-0.04	aldehyde dehydrogenase 2B4	LOC_Os06g15990.1	aldehyde dehydrogenase, putative, expressed	PF00171	PTHR11699,PTHR11699:SF46	KOG2450	1.2.1.3	K00128	GO:0005739,GO:0009507,GO:0046686,GO:0004028,GO:0004029,GO:0005524,GO:0016491,GO:0008152,GO:0055114
AT1G51200.2	3951	3046	2871	2935	2781	2977	3349	3017	2678	2595	3554	3223	0.27	-0.14	-0.36	-0.22	-0.09	0.41	0.13	A20/AN1-like zinc finger family protein	LOC_Os06g41010.1	zinc finger A20 and AN1 domain-containing stress-associated protein, putative, expressed	PF01754,PF01428	PTHR10634	KOG3173			GO:0005575,GO:0008150,GO:0003677,GO:0008270
AT2G02930.1	3945	3158	2299	2359	5372	5036	2452	2583	4767	4429	2220	2159	0.61	1.05	1.07	0.09	0.2	-0.37	0.18	glutathione S-transferase F3	LOC_Os01g27340.1	glutathione S-transferase, putative, expressed	PF02798,PF00043	PTHR11260,PTHR11260:SF55	KOG0867	2.5.1.18	K00799	GO:0005737,GO:0005886,GO:0009407,GO:0004364,GO:0005515
AT5G35630.1	3942	4186	7532	7943	4459	4503	6770	6640	6239	6334	8151	8114	-0.93	-0.58	-0.37	-0.07	-0.28	-0.63	-0.49	glutamine synthetase 2	LOC_Os04g56400.1	glutamine synthetase, catalytic domain containing protein, expressed	PF03951,PF00120	PTHR20852:SF14,PTHR20852	KOG0683	6.3.1.2	K01915	GO:0005739,GO:0009507,GO:0009535,GO:0009570,GO:0009579,GO:0009941,GO:0016020,GO:0022626,GO:0048046,GO:0007568,GO:0009416,GO:0009651,GO:0009744,GO:0009749,GO:0009750,GO:0019676,GO:0046686,GO:0004356,GO:0006807,GO:0006542
AT1G57720.2	3935	3493	3905	3771	3516	3718	3936	3599	3500	3675	4620	4156	-0.05	-0.06	-0.29	-0.19	-0.22	0.05	0.01	Translation elongation factor EF1B, gamma chain	LOC_Os02g12800.2	elongation factor 1-gamma, putative, expressed	PF02798,PF00647,PF00043	PTHR11260,PTHR11260:SF7	KOG1627		K03233	GO:0005618,GO:0005773,GO:0005886,GO:0016020,GO:0010043,GO:0046686,GO:0003746,GO:0005507,GO:0006414,GO:0005853,GO:0005515
AT1G54270.1	3934	4021	3062	3235	3470	4199	3662	3456	4377	4666	3260	3063	0.34	0.11	0.52	-0.01	0.17	-0.19	-0.24	eif4a-2			PF00271,PF00270	PTHR24031,PTHR24031:SF2	KOG0327		K03257	GO:0005829,GO:0005886,GO:0046686,GO:0003743,GO:0008026,GO:0003676,GO:0005524,GO:0004386
AT1G08630.5	3928	3933	1897	1950	3616	3673	2290	2217	2343	2374	1392	1304	1.03	0.69	0.81	0.51	0.74	0.74	0.63	threonine aldolase 1	LOC_Os04g43650.2	L-allo-threonine aldolase, putative, expressed	PF01212	PTHR10289	KOG1368	4.1.2.5	K01620	GO:0005575,GO:0006567,GO:0004793,GO:0016832,GO:0016829,GO:0006520
AT3G52930.1	3926	3550	3255	3205	3948	4083	3890	3173	4290	4596	3425	3083	0.21	0.19	0.45	-0.01	0.12	-0.25	-0.15	Aldolase superfamily protein	LOC_Os01g67860.1	fructose-bisphospate aldolase isozyme, putative, expressed	PF00274	PTHR11627	KOG1557	4.1.2.13	K01623	GO:0005618,GO:0005730,GO:0005739,GO:0005740,GO:0005829,GO:0005886,GO:0009507,GO:0048046,GO:0006098,GO:0009651,GO:0046686,GO:0080167,GO:0005507,GO:0004332,GO:0006096
AT3G44260.1	3916	2751	2966	3047	2283	2000	2358	2555	2650	2563	2143	2132	0.15	-0.2	0.29	0.49	0.2	0.36	-0.28	Polynucleotidyl transferase, ribonuclease H-like superfamily protein	LOC_Os09g24990.2	CAF1 family ribonuclease containing protein, putative, expressed	PF04857	PTHR10797	KOG0304			GO:0005634,GO:0009451,GO:0009607,GO:0009611,GO:0003676,GO:0004540
AT2G22660.3	3915	5086	3172	2902	5317	5420	2853	2556	4882	5383	2209	2268	0.57	0.99	1.2	0.44	0.27	-0.19	0.06
AT1G05190.1	3900	2867	2803	2957	2905	2711	3082	3451	3022	2838	4338	3974	0.23	-0.22	-0.5	-0.53	-0.35	0.21	-0.06	Ribosomal protein L6 family	LOC_Os03g54040.1	ribosomal protein L6, putative, expressed	PF00347	PTHR11655:SF8,PTHR11655	KOG3254			GO:0009507,GO:0009570,GO:0009941,GO:0015934,GO:0016020,GO:0006412,GO:0009793,GO:0003735,GO:0019843,GO:0005840
AT4G27500.1	3883	3240	3552	3289	3662	3533	3346	3306	3259	3411	3167	2937	0.06	0.11	0.13	0.16	0.12	0.09	0.11	proton pump interactor 1	LOC_Os08g30060.2	proton pump interactor, putative, expressed						GO:0005783,GO:0005886,GO:0010155,GO:0005515
AT5G62700.1	3882	3743	4616	4444	4037	4220	4551	4095	3654	3734	5218	4483	-0.25	-0.07	-0.39	-0.1	-0.17	0.05	0.16	tubulin beta chain 3	LOC_Os03g01530.1	tubulin/FtsZ domain containing protein, putative, expressed	PF03953,PF00091	PTHR11588	KOG1375		K07375	GO:0005618,GO:0045298,GO:0009409,GO:0003924,GO:0005198,GO:0005525,GO:0051258,GO:0043234,GO:0006184,GO:0007017,GO:0005874
AT5G51970.1	3882	3261	2875	2972	4169	4153	2724	2559	2784	2659	2434	2244	0.29	0.66	0.22	0.32	0.18	0.39	0.61	GroES-like zinc-binding alcohol dehydrogenase family protein	LOC_Os08g43190.2	dehydrogenase, putative, expressed	PF00107,PF08240	PTHR11695,PTHR11695:SF38	KOG0024	1.1.1.14	K00008	GO:0055114,GO:0008270,GO:0016491
AT5G49360.1	3873	4944	5470	5508	5651	5815	4954	4561	6438	6627	3776	3899	-0.32	0.27	0.77	0.52	0.31	-0.57	-0.19	beta-xylosidase 1	LOC_Os11g44950.2	glycosyl hydrolase family 3 protein, putative, expressed	PF00933,PF01915					GO:0009505,GO:0048046,GO:0010214,GO:0004553,GO:0046556,GO:0005975
AT1G51200.4	3873	2946	2786	2857	2675	2901	3246	2915	2586	2502	3473	3150	0.27	-0.14	-0.38	-0.23	-0.1	0.42	0.13	A20/AN1-like zinc finger family protein	LOC_Os06g41010.1	zinc finger A20 and AN1 domain-containing stress-associated protein, putative, expressed	PF01754,PF01428	PTHR10634	KOG3173			GO:0005575,GO:0008150,GO:0003677,GO:0008270
AT2G41840.1	3865	2901	3964	3948	3127	3186	3700	3517	3119	2858	4929	4237	-0.23	-0.19	-0.62	-0.21	-0.34	0.18	0.08	Ribosomal protein S5 family protein	LOC_Os03g59310.1	ribosomal protein, putative, expressed	PF00333,PF03719	PTHR13718,PTHR13718:SF4	KOG0877		K02981	GO:0005730,GO:0016020,GO:0022626,GO:0022627,GO:0006412,GO:0003735,GO:0003723,GO:0005622,GO:0005840
AT2G21170.1	3862	3302	3910	3913	3464	3397	4197	3826	3407	3229	4404	4019	-0.13	-0.23	-0.34	-0.11	-0.07	0.11	0.05	triosephosphate isomerase	LOC_Os09g36450.1	triosephosphate isomerase, chloroplast precursor, putative, expressed	PF00121	PTHR21139	KOG1643	5.3.1.1	K01803	GO:0005739,GO:0009507,GO:0009570,GO:0009579,GO:0009941,GO:0048046,GO:0006642,GO:0009658,GO:0019253,GO:0019563,GO:0032504,GO:0046166,GO:0080022,GO:0004807,GO:0008152
AT2G21170.3	3862	3303	3910	3913	3464	3397	4197	3826	3407	3229	4404	4019	-0.13	-0.23	-0.34	-0.11	-0.07	0.11	0.05
AT1G12900.3	3859	3122	4373	4189	3398	3547	3956	3546	4335	4359	6237	5626	-0.29	-0.11	-0.45	-0.47	-0.66	-0.32	-0.32	glyceraldehyde 3-phosphate dehydrogenase A subunit 2	LOC_Os04g38600.1	glyceraldehyde-3-phosphate dehydrogenase, putative, expressed	PF00044,PF02800	PTHR10836	KOG0657	1.2.1.13	K05298	GO:0009507,GO:0009570,GO:0009941,GO:0016020,GO:0048046,GO:0006006,GO:0006096,GO:0055114,GO:0008943,GO:0051287,GO:0016620
AT5G51970.2	3860	3228	2853	2949	4141	4127	2697	2532	2750	2632	2415	2214	0.29	0.66	0.22	0.33	0.18	0.4	0.62	GroES-like zinc-binding alcohol dehydrogenase family protein	LOC_Os08g43190.2	dehydrogenase, putative, expressed	PF00107,PF08240	PTHR11695,PTHR11695:SF38	KOG0024	1.1.1.14	K00008	GO:0055114,GO:0008270,GO:0016491
AT2G19800.1	3856	3852	2189	2320	4268	4220	2385	2432	2331	2291	1171	1130	0.77	0.82	1.01	0.97	1.07	0.74	0.88	myo-inositol oxygenase 2	LOC_Os06g36560.1	inositol oxygenase, putative, expressed	PF05153	PTHR12588	KOG1573	1.13.99.1	K00469	GO:0005737,GO:0006949,GO:0050113,GO:0005506,GO:0019310,GO:0055114
AT2G06850.2	3841	3207	3739	3843	3868	3782	4027	3978	2792	2548	3196	3018	-0.11	-0.07	-0.22	0.29	0.37	0.4	0.52
AT4G02390.1	3839	4517	112	99	3746	4063	107	109	4918	5000	108	133	5.31	5.18	5.36	-0.2	-0.16	-0.25	-0.35	poly(ADP-ribose) polymerase	LOC_Os01g24940.1	poly synthetase 2-A, putative, expressed	PF00644,PF02877,PF05406,PF02037	PTHR15447	KOG1037	2.4.2.30	K10798	GO:0005634,GO:0006471,GO:0003676,GO:0003950
AT1G65349.1	3838	3756	2218	2742	2810	3924	3161	2911	3251	3405	3129	2512	0.61	0.15	0.24	-0.19	0.11	0.19	0.02
AT2G19480.2	3834	2933	2710	2739	3113	2906	2816	2729	2745	2825	2656	2709	0.31	0.12	0.05	0.02	0.05	0.28	0.11	nucleosome assembly protein 1;2	LOC_Os06g05660.1	NAP domain containing protein, putative, expressed	PF00956	PTHR11875,PTHR11875:SF7	KOG1507		K11279	GO:0005634,GO:0005737,GO:0005886,GO:0006281,GO:0006334,GO:0009294,GO:0046686,GO:0003677,GO:0005488
AT4G02390.2	3826	4490	112	99	3728	4049	107	109	4891	4975	108	133	5.3	5.17	5.36	-0.19	-0.16	-0.25	-0.34
AT4G02390.3	3823	4479	107	94	3715	4017	103	104	4875	4960	105	130	5.37	5.23	5.39	-0.22	-0.18	-0.24	-0.35
AT5G15200.1	3816	2767	2916	3248	2831	2846	3438	3705	3254	2998	5558	5183	0.09	-0.33	-0.78	-0.8	-0.59	0.07	-0.14	Ribosomal protein S4	LOC_Os11g38959.1	40S ribosomal protein S9-2, putative, expressed	PF01479,PF00163	PTHR11831,PTHR11831:SF3	KOG3301		K02997	GO:0005618,GO:0005730,GO:0005886,GO:0009507,GO:0016020,GO:0022626,GO:0022627,GO:0006412,GO:0003735,GO:0019843,GO:0005622,GO:0003723
AT5G35630.3	3811	3856	6993	7342	4163	4153	6241	6008	5813	5848	7853	7670	-0.9	-0.56	-0.41	-0.11	-0.34	-0.6	-0.49	glutamine synthetase 2	LOC_Os04g56400.1	glutamine synthetase, catalytic domain containing protein, expressed	PF03951,PF00120	PTHR20852:SF14,PTHR20852	KOG0683	6.3.1.2	K01915	GO:0005739,GO:0009507,GO:0009535,GO:0009570,GO:0009579,GO:0009941,GO:0016020,GO:0022626,GO:0048046,GO:0007568,GO:0009416,GO:0009651,GO:0009744,GO:0009749,GO:0009750,GO:0019676,GO:0046686,GO:0004356,GO:0006807,GO:0006542
AT1G54270.2	3808	3814	2981	3116	3387	4007	3516	3295	4217	4467	3160	2961	0.32	0.12	0.5	-0.01	0.15	-0.19	-0.23	eif4a-2			PF00271,PF00270	PTHR24031,PTHR24031:SF2	KOG0327		K03257	GO:0005829,GO:0005886,GO:0046686,GO:0003743,GO:0008026,GO:0003676,GO:0005524,GO:0004386
AT2G09990.1	3808	2805	3060	3623	2864	2524	3342	3619	3499	3016	4585	4598	-0.01	-0.37	-0.5	-0.46	-0.4	0.02	-0.27	Ribosomal protein S5 domain 2-like superfamily protein	LOC_Os11g03400.1	ribosomal protein, putative, expressed	PF00380	PTHR21569	KOG1753		K02960	GO:0005618,GO:0009507,GO:0016020,GO:0022626,GO:0022627,GO:0006412,GO:0003735,GO:0005622,GO:0005840
AT5G35630.2	3803	3846	6971	7323	4149	4143	6223	5990	5791	5831	7836	7658	-0.9	-0.56	-0.41	-0.12	-0.34	-0.6	-0.49	glutamine synthetase 2	LOC_Os04g56400.1	glutamine synthetase, catalytic domain containing protein, expressed	PF03951,PF00120	PTHR20852:SF14,PTHR20852	KOG0683	6.3.1.2	K01915	GO:0005739,GO:0009507,GO:0009535,GO:0009570,GO:0009579,GO:0009941,GO:0016020,GO:0022626,GO:0048046,GO:0007568,GO:0009416,GO:0009651,GO:0009744,GO:0009749,GO:0009750,GO:0019676,GO:0046686,GO:0004356,GO:0006807,GO:0006542
AT4G14880.4	3798	2851	2858	3017	3496	3491	2903	2919	3484	3266	3022	3051	0.18	0.26	0.15	-0.05	-0.06	-0.02	0.05	O-acetylserine (thiol) lyase (OAS-TL) isoform A1	LOC_Os12g42980.1	cysteine synthase, putative, expressed	PF00291	PTHR10314,PTHR10314:SF8	KOG1252	2.5.1.47	K01738	GO:0005634,GO:0005777,GO:0005829,GO:0005886,GO:0009507,GO:0016020,GO:0048046,GO:0006535,GO:0007568,GO:0009651,GO:0010038,GO:0019344,GO:0046686,GO:0004124,GO:0005515,GO:0003824,GO:0030170,GO:0008152
AT1G12090.1	3799	2897	3094	3336	3187	2654	3759	4033	2646	2655	4244	4229	0.06	-0.42	-0.68	-0.4	-0.12	0.34	0.14	extensin-like protein	LOC_Os02g44310.1	LTPL112 - Protease inhibitor/seed storage/LTP family protein precursor, expressed	PF00234					GO:0012505,GO:0006869,GO:0008289
AT2G22980.1	3796	3787	3022	3180	3469	3447	2986	3235	2002	1967	2712	2878	0.29	0.15	-0.49	0.15	0.15	0.93	0.8	serine carboxypeptidase-like 13	LOC_Os10g01110.1	OsSCP44 - Putative Serine Carboxypeptidase homologue, expressed	PF00450	PTHR11802,PTHR11802:SF7	KOG1282			GO:0012505,GO:0006508,GO:0004185
AT3G10985.1	3794	2803	2057	2038	3114	2987	1943	1837	2360	2342	2384	2289	0.69	0.69	0.01	-0.19	-0.31	0.49	0.38	senescence associated gene 20	LOC_Os03g18770.1	wound-induced protein WI12, putative, expressed	PF07107					GO:0005575,GO:0006950,GO:0007568,GO:0009620,GO:0003674
AT4G21280.2	3791	2908	4562	5145	3513	3449	3853	4317	4542	4151	6274	5900	-0.54	-0.23	-0.49	-0.33	-0.58	-0.38	-0.32	photosystem II subunit QA	LOC_Os07g36080.1	oxygen evolving enhancer protein 3 domain containing protein, expressed	PF05757				K08901	GO:0009507,GO:0009535,GO:0009543,GO:0009570,GO:0009579,GO:0009654,GO:0030095,GO:0031977,GO:0009416,GO:0009642,GO:0018119,GO:0005509,GO:0015979,GO:0009523,GO:0019898
AT4G14880.5	3790	2843	2845	3010	3481	3475	2895	2905	3469	3248	3016	3050	0.18	0.26	0.15	-0.05	-0.06	-0.02	0.05
AT4G14880.3	3783	2837	2835	2998	3475	3462	2887	2896	3462	3241	3013	3042	0.18	0.26	0.15	-0.05	-0.07	-0.02	0.05	O-acetylserine (thiol) lyase (OAS-TL) isoform A1	LOC_Os12g42980.1	cysteine synthase, putative, expressed	PF00291	PTHR10314,PTHR10314:SF8	KOG1252	2.5.1.47	K01738	GO:0005634,GO:0005777,GO:0005829,GO:0005886,GO:0009507,GO:0016020,GO:0048046,GO:0006535,GO:0007568,GO:0009651,GO:0010038,GO:0019344,GO:0046686,GO:0004124,GO:0005515,GO:0003824,GO:0030170,GO:0008152
AT2G22980.4	3777	3778	3002	3168	3455	3436	2969	3223	1988	1957	2693	2851	0.29	0.15	-0.49	0.15	0.16	0.94	0.81	serine carboxypeptidase-like 13	LOC_Os10g01110.1	OsSCP44 - Putative Serine Carboxypeptidase homologue, expressed	PF00450	PTHR11802,PTHR11802:SF7	KOG1282			GO:0012505,GO:0006508,GO:0004185
AT1G68010.1	3773	3347	3518	3494	3735	3606	3198	3165	3194	3242	4157	4106	0.02	0.21	-0.36	-0.24	-0.38	0.15	0.19	hydroxypyruvate reductase	LOC_Os02g01150.2	erythronate-4-phosphate dehydrogenase domain containing protein, expressed	PF02826,PF00389	PTHR10996,PTHR10996:SF22	KOG0069			GO:0005777,GO:0009507,GO:0048046,GO:0009853,GO:0008266,GO:0008465,GO:0016616,GO:0051287,GO:0008152,GO:0055114,GO:0048037
AT4G27130.1	3756	2354	2270	2486	2740	2409	2451	2732	2429	2143	3233	3012	0.36	-0.01	-0.45	-0.39	-0.27	0.42	0.17	Translation initiation factor SUI1 family protein	LOC_Os05g41900.2	translation initiation factor SUI1, putative, expressed	PF01253	PTHR10388	KOG1770			GO:0005575,GO:0006412,GO:0006413,GO:0003743
AT2G19480.3	3746	2910	2657	2688	3039	2865	2780	2691	2699	2794	2608	2635	0.32	0.11	0.07	0.03	0.06	0.28	0.1	nucleosome assembly protein 1;2	LOC_Os06g05660.1	NAP domain containing protein, putative, expressed	PF00956	PTHR11875,PTHR11875:SF7	KOG1507		K11279	GO:0005634,GO:0005737,GO:0005886,GO:0006281,GO:0006334,GO:0009294,GO:0046686,GO:0003677,GO:0005488
AT2G47730.1	3737	3160	2105	2287	3338	3399	2148	2202	4298	3935	2591	2423	0.65	0.63	0.72	-0.19	-0.2	-0.26	-0.29	glutathione S-transferase phi 8	LOC_Os01g70770.1	glutathione S-transferase, putative, expressed	PF02798,PF00043	PTHR11260,PTHR11260:SF55	KOG0867	2.5.1.18	K00799	GO:0005634,GO:0005886,GO:0009507,GO:0009570,GO:0009579,GO:0009941,GO:0010319,GO:0006499,GO:0006952,GO:0009407,GO:0009409,GO:0009651,GO:0010583,GO:0042742,GO:0080167,GO:0004364,GO:0043295,GO:0005515
AT2G47730.2	3733	3156	2099	2285	3330	3397	2143	2197	4294	3930	2584	2407	0.65	0.63	0.72	-0.19	-0.2	-0.26	-0.29
AT2G05520.1	3715	3125	2419	3310	3727	3750	2000	2945	8218	3175	2782	3356	0.26	0.6	0.89	-0.1	-0.31	-0.74	-0.61	glycine-rich protein 3			PF07172					GO:0012505,GO:0009269,GO:0009723,GO:0009737,GO:0009751,GO:0003674
AT3G27830.1	3710	2266	2588	2507	2541	2238	3062	3407	2728	2545	5030	4693	0.23	-0.44	-0.88	-0.93	-0.59	0.18	-0.14	ribosomal protein L12-A	LOC_Os01g47330.1	ribosomal protein L7/L12 C-terminal domain containing protein, expressed	PF00542	PTHR11809:SF14,PTHR11809	KOG1715		K02935	GO:0000311,GO:0009295,GO:0009507,GO:0009535,GO:0009570,GO:0009579,GO:0015934,GO:0006412,GO:0003735,GO:0005622,GO:0005840
AT5G14920.1	3708	3261	3826	3941	4371	3701	4050	3848	2178	1980	3117	2818	-0.16	0.03	-0.51	0.39	0.41	0.75	0.96	Gibberellin-regulated family protein	LOC_Os04g39110.1	GASR4 - Gibberellin-regulated GASA/GAST/Snakin family protein precursor, expressed	PF02704					GO:0012505,GO:0009739,GO:0005199
AT1G68010.2	3704	3317	3479	3461	3697	3580	3164	3135	3163	3210	4070	4034	0.02	0.21	-0.35	-0.22	-0.36	0.14	0.19	hydroxypyruvate reductase	LOC_Os02g01150.2	erythronate-4-phosphate dehydrogenase domain containing protein, expressed	PF02826,PF00389	PTHR10996,PTHR10996:SF22	KOG0069			GO:0005777,GO:0009507,GO:0048046,GO:0009853,GO:0008266,GO:0008465,GO:0016616,GO:0051287,GO:0008152,GO:0055114,GO:0048037
AT4G33150.3	3696	3805	2376	2290	3545	3538	2518	2046	2790	2893	2157	1959	0.68	0.63	0.47	0.18	0.15	0.4	0.32	lysine-ketoglutarate reductase/saccharopine dehydrogenase bifunctional enzyme	LOC_Os02g54254.1	saccharopine dehydrogenase, putative, expressed	PF03435	PTHR11133:SF3,PTHR11133	KOG0172			GO:0080167,GO:0016491,GO:0055114
AT2G46220.1	3691	2940	2082	1980	3009	2860	2110	2125	1869	1908	1897	1757	0.71	0.47	0.05	0.15	0.21	0.81	0.64	Uncharacterized conserved protein (DUF2358)	LOC_Os01g12200.1	expressed protein	PF10184		KOG4457			GO:0008150,GO:0003674
AT4G31700.1	3681	2422	2532	2797	2389	2323	2920	3215	3089	2868	4665	4223	0.2	-0.38	-0.58	-0.74	-0.53	0.04	-0.34	ribosomal protein S6	LOC_Os07g42950.1	40S ribosomal protein S6, putative, expressed	PF01092	PTHR11502	KOG1646		K02991	GO:0005730,GO:0005886,GO:0009507,GO:0016020,GO:0022626,GO:0022627,GO:0006412,GO:0040007,GO:0003735,GO:0005622,GO:0005840
AT5G05690.1	3681	3907	3969	4031	3709	3728	4025	3722	2828	2998	3773	3704	-0.08	-0.06	-0.36	0.1	0.05	0.38	0.35	Cytochrome P450 superfamily protein	LOC_Os12g04480.1	cytochrome P450, putative, expressed	PF00067	PTHR24286,PTHR24286:SF58	KOG0157	1.14.-.-	K09588	GO:0007623,GO:0009416,GO:0009826,GO:0009911,GO:0010224,GO:0010268,GO:0010584,GO:0016132,GO:0048657,GO:0004497,GO:0005506,GO:0009055,GO:0019825,GO:0020037,GO:0016705,GO:0055114
AT5G05690.2	3678	3902	3966	4027	3705	3726	4023	3717	2824	2995	3768	3700	-0.08	-0.06	-0.36	0.1	0.05	0.38	0.35	Cytochrome P450 superfamily protein	LOC_Os12g04480.1	cytochrome P450, putative, expressed	PF00067	PTHR24286,PTHR24286:SF58	KOG0157	1.14.-.-	K09588	GO:0007623,GO:0009416,GO:0009826,GO:0009911,GO:0010224,GO:0010268,GO:0010584,GO:0016132,GO:0048657,GO:0004497,GO:0005506,GO:0009055,GO:0019825,GO:0020037,GO:0016705
AT5G20720.3	3670	2591	3285	3436	2782	2555	3510	3899	3212	3215	4755	4370	-0.1	-0.47	-0.51	-0.44	-0.3	-0.04	-0.27	chaperonin 20	LOC_Os06g09679.1	chaperonin, putative, expressed	PF00166	PTHR10772:SF0,PTHR10772	KOG1641			GO:0005739,GO:0009507,GO:0009535,GO:0009570,GO:0009579,GO:0009941,GO:0048046,GO:0009409,GO:0046686,GO:0005507,GO:0005516,GO:0006457,GO:0005737
AT1G55673.1	3668	3125	4687	5372	4527	3699	4865	5691	4464	4025	5999	6225	-0.57	-0.36	-0.53	-0.28	-0.21	-0.32	-0.05
AT3G58610.1	3667	4163	4764	4475	3979	4223	4975	4427	4066	4426	4081	3808	-0.24	-0.2	0.11	0.23	0.25	-0.12	-0.05	ketol-acid reductoisomerase	LOC_Os01g46380.1	ketol-acid reductoisomerase, chloroplast precursor, putative, expressed	PF01450,PF07991	PTHR21371,PTHR21371:SF4		1.1.1.86	K00053	GO:0005618,GO:0005739,GO:0009507,GO:0009570,GO:0009941,GO:0048046,GO:0009082,GO:0046686,GO:0004455,GO:0005507,GO:0055114,GO:0008652,GO:0016491
AT2G36830.1	3665	3419	4010	4534	3814	4013	3690	3507	4035	4055	4679	4268	-0.27	0.12	-0.15	-0.07	-0.31	-0.19	-0.05	gamma tonoplast intrinsic protein	LOC_Os03g05290.1	aquaporin protein, putative, expressed	PF00230	PTHR19139,PTHR19139:SF52	KOG0223		K09873	GO:0000326,GO:0005773,GO:0005886,GO:0009705,GO:0009941,GO:0016020,GO:0042807,GO:0006810,GO:0006833,GO:0009651,GO:0009740,GO:0015840,GO:0080170,GO:0015204,GO:0015250,GO:0005215
AT1G05010.1	3661	2964	3170	3203	2801	2842	3294	3448	2666	2536	2728	2407	0.06	-0.26	0.02	0.31	0.39	0.35	0.12	ethylene-forming enzyme	LOC_Os02g53180.2	1-aminocyclopropane-1-carboxylate oxidase protein, putative, expressed	PF03171	PTHR10209,PTHR10209:SF55	KOG0143	1.14.17.4	K05933	GO:0009620,GO:0009693,GO:0009815,GO:0016491,GO:0016706,GO:0055114
AT3G55980.1	3658	4402	10922	11136	2824	2905	7165	6983	6532	6889	6314	6471	-1.45	-1.3	0.07	0.79	0.15	-0.74	-1.23	salt-inducible zinc finger 1	LOC_Os03g49170.1	zinc finger family protein, putative, expressed	PF00642	PTHR14493,PTHR14493:SF19	KOG1595			GO:0005575,GO:0010200,GO:0045449,GO:0003700,GO:0005515,GO:0003676,GO:0008270
AT3G55980.2	3658	4404	10922	11137	2824	2906	7166	6983	6532	6889	6314	6471	-1.45	-1.3	0.07	0.79	0.15	-0.74	-1.23
AT5G65630.1	3653	3730	3925	3760	3156	3221	3808	3515	3532	3735	2923	2990	-0.06	-0.2	0.3	0.38	0.31	0.02	-0.19	global transcription factor group E7	LOC_Os01g11580.1	bromodomain containing protein, expressed	PF00439	PTHR22880:SF31,PTHR22880	KOG1474			GO:0005575,GO:0009294,GO:0003677,GO:0005515
AT3G58610.3	3652	4149	4752	4463	3968	4215	4966	4414	4057	4416	4057	3786	-0.24	-0.2	0.11	0.23	0.26	-0.12	-0.05	ketol-acid reductoisomerase	LOC_Os01g46380.1	ketol-acid reductoisomerase, chloroplast precursor, putative, expressed	PF01450,PF07991	PTHR21371,PTHR21371:SF4		1.1.1.86	K00053	GO:0005618,GO:0005739,GO:0009507,GO:0009570,GO:0009941,GO:0048046,GO:0009082,GO:0046686,GO:0004455,GO:0005507,GO:0055114,GO:0008652,GO:0016491
AT3G44300.1	3652	2936	1930	1896	3675	3771	2637	2336	4451	4354	2677	2200	0.78	0.58	0.85	-0.35	0.03	-0.42	-0.24	nitrilase 2	LOC_Os02g42350.1	nitrilase, putative, expressed	PF00795	PTHR23088	KOG0805	3.5.5.1	K01501	GO:0005575,GO:0009617,GO:0009684,GO:0046686,GO:0000257,GO:0080061,GO:0080109,GO:0016810,GO:0006807
AT3G58610.2	3648	4094	4716	4423	3944	4178	4910	4334	4009	4369	4056	3768	-0.24	-0.19	0.1	0.22	0.24	-0.11	-0.04	ketol-acid reductoisomerase	LOC_Os01g46380.1	ketol-acid reductoisomerase, chloroplast precursor, putative, expressed	PF01450,PF07991	PTHR21371,PTHR21371:SF4		1.1.1.86	K00053	GO:0005618,GO:0005739,GO:0009507,GO:0009570,GO:0009941,GO:0048046,GO:0009082,GO:0046686,GO:0004455,GO:0005507,GO:0055114,GO:0008652,GO:0016491
AT2G30950.1	3641	4380	4669	4505	4480	4575	4567	4157	4512	4783	3440	3533	-0.19	0.05	0.41	0.4	0.32	-0.21	-0.04	FtsH extracellular protease family	LOC_Os06g45820.1	OsFtsH2 FtsH protease, homologue of AtFtsH2/8, expressed	PF01434,PF06480,PF00004	PTHR23076:SF34,PTHR23076	KOG0731	3.4.24.-	K03798	GO:0009507,GO:0009535,GO:0009579,GO:0009941,GO:0016020,GO:0031977,GO:0006800,GO:0010027,GO:0010205,GO:0010304,GO:0030163,GO:0004176,GO:0008237,GO:0008270,GO:0016887,GO:0005524,GO:0004222,GO:0006508,GO:0016021
AT5G18380.2	3636	2729	2919	3523	2712	2418	3228	3541	3440	2939	4427	4414	-0.02	-0.4	-0.47	-0.46	-0.39	0	-0.31	Ribosomal protein S5 domain 2-like superfamily protein	LOC_Os11g03400.1	ribosomal protein, putative, expressed	PF00380	PTHR21569	KOG1753		K02960	GO:0009507,GO:0022627,GO:0006412,GO:0003735,GO:0005622,GO:0005840
AT2G30620.1	3628	2278	1984	2004	2639	2340	2359	2715	1840	1757	2690	2534	0.57	-0.03	-0.54	-0.39	-0.04	0.72	0.47	winged-helix DNA-binding transcription factor family protein	LOC_Os07g08710.1	AT hook-containing DNA-binding protein, putative, expressed	PF00538	PTHR11467			K11275	GO:0000786,GO:0005634,GO:0005730,GO:0006334,GO:0003677
AT2G22980.2	3627	3702	2942	3096	3384	3360	2900	3173	1944	1912	2587	2753	0.28	0.15	-0.47	0.18	0.19	0.93	0.81	serine carboxypeptidase-like 13	LOC_Os10g01110.1	OsSCP44 - Putative Serine Carboxypeptidase homologue, expressed	PF00450	PTHR11802,PTHR11802:SF7	KOG1282			GO:0012505,GO:0006508,GO:0004185
AT3G09630.1	3616	3077	3076	3012	3164	3129	3491	2961	3149	3196	3994	3343	0.14	-0.04	-0.21	-0.27	-0.19	0.08	-0.01	Ribosomal protein L4/L1 family	LOC_Os07g08330.1	ribosomal protein L4, putative, expressed	PF00573	PTHR19431	KOG1475			GO:0005618,GO:0005730,GO:0005773,GO:0005840,GO:0005886,GO:0009507,GO:0016020,GO:0022625,GO:0022626,GO:0006412,GO:0003735
AT3G09630.2	3614	3077	3076	3010	3161	3128	3489	2959	3145	3194	3989	3341	0.14	-0.04	-0.21	-0.27	-0.18	0.08	-0.01	Ribosomal protein L4/L1 family	LOC_Os07g08330.1	ribosomal protein L4, putative, expressed	PF00573	PTHR19431	KOG1475			GO:0005618,GO:0005730,GO:0005773,GO:0005840,GO:0005886,GO:0009507,GO:0016020,GO:0022625,GO:0022626,GO:0006412,GO:0003735
AT5G47210.1	3612	2810	3547	3369	3124	2961	3464	3393	3401	3327	4159	3766	-0.11	-0.17	-0.24	-0.2	-0.21	-0.07	-0.14	Hyaluronan / mRNA binding family	LOC_Os01g52390.1	plasminogen activator inhibitor 1 RNA-binding protein, putative, expressed	PF04774,PF09598	PTHR12299,PTHR12299:SF4	KOG2945			GO:0005886,GO:0008150,GO:0003723
AT3G19820.2	3606	4081	5060	4895	3767	3894	4919	4477	3661	3811	4408	4188	-0.37	-0.29	-0.2	0.21	0.13	0.04	0.04	cell elongation protein / DWARF1 / DIMINUTO (DIM)	LOC_Os10g25780.1	FAD-linked oxidoreductase protein, putative, expressed	PF01565	PTHR10801	KOG1262	1.3.1.72	K09828	GO:0005773,GO:0005886,GO:0016020,GO:0016021,GO:0006694,GO:0009416,GO:0009826,GO:0016132,GO:0003824,GO:0005516,GO:0008762,GO:0016491,GO:0050660,GO:0055114
AT2G23810.1	3604	3195	4699	4969	2455	2493	3827	3931	5129	4945	4752	4974	-0.51	-0.65	0.05	-0.01	-0.33	-0.57	-1.03	tetraspanin8	LOC_Os09g25760.1	tetraspanin family protein, putative, expressed	PF00335	PTHR19282,PTHR19282:SF137	KOG3882			GO:0005886,GO:0016020,GO:0007568,GO:0003674,GO:0016021
AT3G10050.1	3603	4523	2876	4447	2662	4445	4296	6049	4779	4683	3875	4104	0.15	-0.54	0.25	-0.12	0.37	-0.22	-0.41	L-O-methylthreonine resistant 1	LOC_Os03g50510.1	threonine dehydratase biosynthetic, chloroplast precursor, putative, expressed	PF00585,PF00291	PTHR10314,PTHR10314:SF30	KOG1250	4.3.1.19	K01754	GO:0009507,GO:0006566,GO:0009097,GO:0004794,GO:0003824,GO:0030170,GO:0008152
AT5G47210.3	3597	2805	3535	3359	3115	2955	3458	3379	3392	3320	4140	3756	-0.11	-0.17	-0.23	-0.2	-0.21	-0.07	-0.15	Hyaluronan / mRNA binding family	LOC_Os01g52390.1	plasminogen activator inhibitor 1 RNA-binding protein, putative, expressed	PF04774,PF09598	PTHR12299,PTHR12299:SF4	KOG2945			GO:0005886,GO:0008150,GO:0003723
AT2G18020.1	3594	2951	3299	3370	2872	2891	3701	3443	3202	3215	4763	4018	-0.03	-0.31	-0.45	-0.4	-0.3	0.03	-0.16	Ribosomal protein L2 family	LOC_Os12g38000.1	60S ribosomal protein L8, putative, expressed	PF00181,PF03947	PTHR13691:SF4,PTHR13691	KOG2309		K02938	GO:0005730,GO:0005773,GO:0005840,GO:0005886,GO:0009507,GO:0022625,GO:0022626,GO:0006412,GO:0009793,GO:0003735,GO:0005515,GO:0005622
AT3G27830.2	3591	2233	2539	2459	2475	2196	3008	3356	2672	2500	4869	4534	0.22	-0.45	-0.86	-0.91	-0.56	0.17	-0.15
AT3G19820.1	3590	4041	5080	4892	3741	3863	4847	4365	3584	3747	4398	4189	-0.39	-0.28	-0.23	0.22	0.1	0.06	0.05	cell elongation protein / DWARF1 / DIMINUTO (DIM)	LOC_Os10g25780.1	FAD-linked oxidoreductase protein, putative, expressed	PF01565	PTHR10801	KOG1262	1.3.1.72	K09828	GO:0005773,GO:0005886,GO:0016020,GO:0016021,GO:0006694,GO:0009416,GO:0009826,GO:0016132,GO:0003824,GO:0005516,GO:0008762,GO:0016491,GO:0050660,GO:0055114
AT4G20850.1	3586	5514	4632	4604	4632	5507	4945	4491	5081	5573	2655	2902	-0.02	0.1	0.94	0.73	0.76	-0.23	-0.07	tripeptidyl peptidase ii	LOC_Os02g44520.1	OsSub19 - Putative Subtilisin homologue, expressed	PF12580,PF00082	PTHR10795,PTHR10795:SF2	KOG1114	3.4.14.10	K01280	GO:0005737,GO:0005773,GO:0005886,GO:0009507,GO:0016020,GO:0022626,GO:0006508,GO:0008240,GO:0004252
AT3G19820.3	3576	4007	5013	4836	3695	3829	4798	4330	3559	3719	4374	4143	-0.38	-0.28	-0.23	0.21	0.1	0.06	0.05	cell elongation protein / DWARF1 / DIMINUTO (DIM)	LOC_Os10g25780.1	FAD-linked oxidoreductase protein, putative, expressed	PF01565	PTHR10801	KOG1262	1.3.1.72	K09828	GO:0005773,GO:0005886,GO:0016020,GO:0016021,GO:0006694,GO:0009416,GO:0009826,GO:0016132,GO:0003824,GO:0005516,GO:0008762,GO:0016491,GO:0050660,GO:0055114
AT1G50480.1	3573	3751	3671	3797	4373	4594	3833	3643	4308	4574	2551	2646	-0.03	0.26	0.77	0.52	0.52	-0.28	0.01	10-formyltetrahydrofolate synthetase	LOC_Os09g27420.1	formate--tetrahydrofolate ligase, putative, expressed	PF01268	PTHR24508:SF8,PTHR24508				GO:0005886,GO:0009507,GO:0048046,GO:0009396,GO:0046686,GO:0004329,GO:0005507,GO:0005524
AT4G28750.1	3555	2694	3506	3940	3040	2790	3733	4937	3977	3640	5876	5709	-0.25	-0.57	-0.61	-0.64	-0.42	-0.29	-0.39	Photosystem I reaction centre subunit IV / PsaE protein	LOC_Os07g25430.1	photosystem I reaction center subunit IV A, chloroplast precursor, putative, expressed	PF02427				K02693	GO:0009507,GO:0009535,GO:0009538,GO:0009579,GO:0010287,GO:0016020,GO:0009651,GO:0003824,GO:0015979,GO:0009522
AT3G44110.1	3547	3705	3207	3238	3756	3796	3261	3306	4089	4082	2825	2798	0.17	0.2	0.54	0.2	0.22	-0.17	-0.11	DNAJ homologue 3	LOC_Os03g44620.2	chaperone protein dnaJ, putative, expressed	PF00684,PF00226,PF01556	PTHR24076	KOG0712			GO:0005618,GO:0005730,GO:0005886,GO:0006457,GO:0009651,GO:0043462,GO:0005524,GO:0031072,GO:0051082
AT2G21170.2	3534	2905	3449	3471	3067	3065	3711	3389	3014	2845	4023	3639	-0.1	-0.21	-0.39	-0.15	-0.11	0.14	0.07	triosephosphate isomerase	LOC_Os09g36450.1	triosephosphate isomerase, chloroplast precursor, putative, expressed	PF00121	PTHR21139	KOG1643	5.3.1.1	K01803	GO:0005739,GO:0009507,GO:0009570,GO:0009579,GO:0009941,GO:0048046,GO:0006642,GO:0009658,GO:0019253,GO:0019563,GO:0032504,GO:0046166,GO:0080022,GO:0004807,GO:0008152
AT5G26742.2	3532	5087	7009	6731	4224	4542	6648	5896	4740	5033	5076	5315	-0.67	-0.52	-0.09	0.4	0.27	-0.18	-0.16	DEAD box RNA helicase (RH3)			PF00271,PF00098,PF08152,PF00270	PTHR24031,PTHR24031:SF161	KOG0331			GO:0009507,GO:0009570,GO:0016020,GO:0009793,GO:0003676,GO:0003723,GO:0004386,GO:0005524,GO:0008026,GO:0008270,GO:0005634
AT5G26742.1	3531	5084	7005	6730	4223	4540	6646	5894	4740	5030	5072	5313	-0.67	-0.52	-0.09	0.4	0.27	-0.18	-0.16	DEAD box RNA helicase (RH3)			PF00271,PF00098,PF08152,PF00270	PTHR24031,PTHR24031:SF161	KOG0331			GO:0009507,GO:0009570,GO:0016020,GO:0009793,GO:0003676,GO:0003723,GO:0004386,GO:0005524,GO:0008026,GO:0008270,GO:0005634
AT5G20720.4	3528	2493	3184	3282	2688	2458	3388	3732	3090	3085	4545	4161	-0.1	-0.47	-0.5	-0.43	-0.29	-0.04	-0.26
AT3G52590.1	3520	1793	1906	1850	1982	2206	1958	2057	2206	1935	3559	2939	0.5	0.06	-0.65	-0.79	-0.69	0.36	0.02	ubiquitin extension protein 1	LOC_Os03g13170.1	ubiquitin fusion protein, putative, expressed	PF00240,PF01020	PTHR10666	KOG0003			GO:0005622,GO:0005840,GO:0009414,GO:0009793,GO:0016567,GO:0003735,GO:0006412,GO:0005515
AT2G30950.4	3513	4148	4476	4265	4293	4392	4326	3831	4295	4567	3297	3358	-0.19	0.09	0.41	0.39	0.29	-0.21	-0.03
AT2G30950.3	3512	4157	4479	4271	4305	4396	4330	3833	4303	4575	3300	3361	-0.19	0.09	0.41	0.39	0.29	-0.21	-0.03
AT2G30950.2	3512	4155	4477	4270	4303	4395	4328	3831	4302	4574	3299	3360	-0.19	0.09	0.41	0.39	0.29	-0.21	-0.03
AT2G22980.5	3501	3512	2834	2989	3268	3254	2745	2987	1852	1833	2509	2671	0.27	0.19	-0.49	0.17	0.15	0.93	0.82
AT1G48400.1	3493	1554	584	831	845	1644	1140	917	1896	1987	1308	836	1.84	0.27	0.86	-0.6	-0.06	0.38	-0.64	F-box/RNI-like/FBD-like domains-containing protein	LOC_Os10g03780.1	OsFBX351 - F-box domain containing protein, expressed	PF00646	PTHR24622:SF231,PTHR24622				GO:0005575,GO:0008150,GO:0003674,GO:0005515
AT5G18380.3	3490	2641	2780	3416	2573	2306	3138	3445	3351	2845	4272	4254	-0.02	-0.43	-0.46	-0.46	-0.37	-0.02	-0.34	Ribosomal protein S5 domain 2-like superfamily protein	LOC_Os12g03090.1	ribosomal protein, putative, expressed	PF00380	PTHR21569	KOG1753		K02960	GO:0009507,GO:0022627,GO:0006412,GO:0003735,GO:0005622,GO:0005840
AT4G36690.2	3488	3928	3401	3470	3397	3436	4142	4005	2522	2571	2400	2405	0.11	-0.25	0.08	0.52	0.76	0.54	0.42	U2 snRNP auxilliary factor, large subunit, splicing factor	LOC_Os11g41820.1	RNA recognition motif containing protein, expressed	PF00076	PTHR23139,PTHR23139:SF9	KOG0120			GO:0005634,GO:0000398,GO:0042742,GO:0000166,GO:0003676,GO:0003723
AT2G20260.1	3488	2328	2346	2618	2439	2119	2514	3094	2679	2347	3254	3021	0.23	-0.3	-0.32	-0.34	-0.16	0.21	-0.14	photosystem I subunit E-2	LOC_Os07g25430.1	photosystem I reaction center subunit IV A, chloroplast precursor, putative, expressed	PF02427				K02693	GO:0009507,GO:0009535,GO:0009538,GO:0009579,GO:0010287,GO:0015979,GO:0003824,GO:0009522
AT4G36690.3	3482	3905	3393	3451	3394	3423	4126	4000	2509	2553	2376	2386	0.11	-0.25	0.09	0.52	0.77	0.55	0.43	U2 snRNP auxilliary factor, large subunit, splicing factor	LOC_Os11g41820.2	RNA recognition motif containing protein, expressed	PF00076	PTHR23139,PTHR23139:SF9	KOG0120			GO:0005634,GO:0000398,GO:0042742,GO:0000166,GO:0003676,GO:0003723
AT1G21400.2	3481	3319	1411	1409	2674	2679	1665	1552	1859	1829	1279	1239	1.27	0.73	0.55	0.16	0.35	0.88	0.54
AT4G09800.1	3481	2206	2058	2338	2538	2414	2224	2727	2375	2090	3557	3343	0.37	0	-0.63	-0.65	-0.48	0.35	0.15	S18 ribosomal protein	LOC_Os07g07709.1	ribosomal protein S13p/S18e, putative, expressed	PF00416	PTHR10871	KOG3311			GO:0005618,GO:0005730,GO:0005773,GO:0015935,GO:0022627,GO:0006412,GO:0003676,GO:0003723,GO:0003735,GO:0005622,GO:0005840
AT3G16140.1	3478	2355	3002	3330	3009	3087	3268	3544	3475	2927	4232	4254	-0.12	-0.16	-0.41	-0.42	-0.32	-0.13	-0.07	photosystem I subunit H-1	LOC_Os05g48630.2	expressed protein	PF03244				K02695	GO:0009507,GO:0009535,GO:0009538,GO:0015979,GO:0003674,GO:0009522
AT5G06320.1	3476	2503	3764	4050	2311	2319	2420	2498	3944	3547	2952	2858	-0.39	-0.09	0.37	0.43	-0.24	-0.33	-0.69	NDR1/HIN1-like 3	LOC_Os04g58850.1	harpin-induced protein 1 domain containing protein, expressed	PF03168	PTHR19957				GO:0005886,GO:0009617,GO:0042742,GO:0051607,GO:0003674
AT2G30860.1	3475	2293	2405	2437	2965	2985	2721	2742	3261	3193	3719	3129	0.25	0.12	-0.09	-0.5	-0.33	-0.16	-0.12	glutathione S-transferase PHI 9	LOC_Os03g04260.1	glutathione S-transferase, putative, expressed	PF02798,PF00043	PTHR11260,PTHR11260:SF55	KOG0867	2.5.1.18	K00799	GO:0005737,GO:0005773,GO:0005886,GO:0009507,GO:0009570,GO:0009579,GO:0048046,GO:0006952,GO:0009407,GO:0010043,GO:0042742,GO:0046686,GO:0004364,GO:0004602,GO:0005507,GO:0043295,GO:0005515
AT4G34450.1	3468	4132	3894	3694	4017	4381	3694	3440	4238	4548	2867	2907	0	0.24	0.61	0.39	0.31	-0.21	-0.07	coatomer gamma-2 subunit, putative / gamma-2 coat protein, putative / gamma-2 COP, putative	LOC_Os07g10150.1	coatomer subunit gamma-2, putative, expressed	PF08752,PF01602	PTHR10261	KOG1078			GO:0009507,GO:0016020,GO:0006886,GO:0016192,GO:0005198,GO:0005488,GO:0030276,GO:0005798,GO:0030117,GO:0005515
AT1G21400.5	3465	3183	1347	1320	2667	2642	1603	1480	1784	1752	1247	1174	1.32	0.78	0.55	0.14	0.35	0.91	0.59
AT1G21400.1	3465	3181	1347	1319	2667	2641	1602	1480	1783	1752	1246	1173	1.32	0.78	0.55	0.14	0.35	0.91	0.59	Thiamin diphosphate-binding fold (THDP-binding) superfamily protein	LOC_Os12g08260.1	dehydrogenase E1 component domain containing protein, expressed	PF00676	PTHR11516,PTHR11516:SF1	KOG1182	1.2.4.4	K00166	GO:0008152,GO:0003863,GO:0016624
AT1G59870.1	3455	6834	9362	9189	6787	8087	6905	6332	9636	10524	5570	6236	-0.85	0.17	0.77	0.65	0.17	-0.97	-0.44	ABC-2 and Plant PDR ABC-type transporter family protein	LOC_Os01g42380.1	pleiotropic drug resistance protein, putative, expressed	PF01061,PF08370,PF00005	PTHR19241,PTHR19241:SF10	KOG0065			GO:0005739,GO:0005886,GO:0009507,GO:0009941,GO:0016020,GO:0006855,GO:0009627,GO:0009737,GO:0009817,GO:0015691,GO:0031348,GO:0042344,GO:0042742,GO:0052544,GO:0071366,GO:0015086,GO:0042626,GO:0005524,GO:0016887
AT3G08530.1	3452	7309	7303	7139	5761	7464	7137	6219	7062	8167	3622	4090	-0.42	-0.01	0.98	0.91	0.79	-0.5	-0.2	Clathrin, heavy chain	LOC_Os12g01390.1	clathrin heavy chain, putative, expressed	PF01394,PF00637,PF09268	PTHR10292	KOG0985		K04646	GO:0005886,GO:0009507,GO:0016020,GO:0006886,GO:0016192,GO:0005198,GO:0005488,GO:0030130,GO:0030132
AT1G21400.4	3451	3188	1350	1320	2626	2619	1624	1480	1777	1738	1254	1203	1.31	0.76	0.52	0.12	0.34	0.92	0.58
AT5G46110.1	3450	4460	5439	5354	4816	5445	5288	4511	6573	7005	5862	5773	-0.45	0.07	0.22	-0.11	-0.25	-0.78	-0.4	Glucose-6-phosphate/phosphate translocator-related	LOC_Os01g13770.1	DUF250 domain containing protein, putative, expressed	PF03151	PTHR11132	KOG1441			GO:0009507,GO:0009941,GO:0016020,GO:0006810,GO:0015297
AT5G46110.2	3448	4450	5426	5345	4806	5435	5281	4506	6557	6992	5851	5764	-0.45	0.07	0.22	-0.11	-0.25	-0.78	-0.4	Glucose-6-phosphate/phosphate translocator-related	LOC_Os01g13770.1	DUF250 domain containing protein, putative, expressed	PF03151	PTHR11132	KOG1441			GO:0009507,GO:0009941,GO:0016020,GO:0006810,GO:0015297
AT5G46110.4	3446	4456	5435	5352	4815	5443	5285	4507	6563	7001	5856	5767	-0.45	0.07	0.22	-0.11	-0.25	-0.78	-0.4	Glucose-6-phosphate/phosphate translocator-related	LOC_Os01g13770.1	DUF250 domain containing protein, putative, expressed	PF03151	PTHR11132	KOG1441			GO:0009507,GO:0009941,GO:0016020,GO:0006810,GO:0015297
AT1G21400.3	3441	3237	1389	1385	2642	2640	1626	1524	1824	1798	1263	1214	1.27	0.75	0.55	0.16	0.35	0.88	0.54
AT3G24800.1	3431	4279	2676	4147	2479	4232	4040	5774	4532	4400	3661	3837	0.18	-0.55	0.25	-0.14	0.39	-0.21	-0.41	proteolysis 1	LOC_Os02g40810.1	Zinc finger, ZZ type domain containing protein, expressed	PF00569	PTHR15898,PTHR15898:SF1	KOG4159			GO:0000151,GO:0006511,GO:0004842,GO:0008270
AT4G30960.1	3429	3780	4365	4523	3618	3597	3804	4084	4789	4729	4228	4447	-0.3	-0.13	0.13	0.04	-0.14	-0.4	-0.4	SOS3-interacting protein 3	LOC_Os01g10890.1	CAMK_KIN1/SNF1/Nim1_like.8 - CAMK includes calcium/calmodulin depedent protein kinases, expressed	PF00069,PF03822	PTHR24345,PTHR24345:SF45	KOG0583			GO:0005575,GO:0007275,GO:0009414,GO:0009628,GO:0009651,GO:0010540,GO:0042538,GO:0004672,GO:0004674,GO:0005524,GO:0016301,GO:0006468,GO:0007165
AT1G54040.2	3401	4006	3641	4226	4767	5308	4116	4289	5569	5164	3119	3266	-0.09	0.26	0.75	0.3	0.4	-0.54	-0.09	epithiospecifier protein	LOC_Os09g07460.1	kelch repeat protein, putative, expressed	PF01344	PTHR23244:SF16,PTHR23244				GO:0005634,GO:0009753,GO:0010150,GO:0019762,GO:0042742,GO:0030234,GO:0005515
AT5G58420.1	3401	2537	2692	2989	2298	2480	3127	2848	2698	2576	4174	3660	0.06	-0.32	-0.57	-0.46	-0.39	0.17	-0.14	Ribosomal protein S4 (RPS4A) family protein	LOC_Os01g25610.1	40S ribosomal protein S4, putative, expressed	PF08071,PF01479,PF00467,PF00900	PTHR11581	KOG0378		K02987	GO:0005730,GO:0016020,GO:0022626,GO:0022627,GO:0006412,GO:0003735,GO:0003723,GO:0005840,GO:0005622
AT2G47110.1	3399	2065	1888	2147	1964	1920	2379	2509	2546	2128	4217	3780	0.44	-0.33	-0.77	-0.99	-0.71	0.23	-0.27	ubiquitin 6	LOC_Os01g22490.1	40S ribosomal protein S27a, putative, expressed	PF00240,PF01599	PTHR10666	KOG0004		K02977	GO:0005622,GO:0022627,GO:0006511,GO:0042787,GO:0003735,GO:0005515,GO:0006412,GO:0005840
AT3G62220.1	3389	4193	2498	3940	2353	4065	3861	5477	4323	4168	3563	3683	0.24	-0.54	0.23	-0.17	0.37	-0.16	-0.4	Protein kinase superfamily protein	LOC_Os05g04520.1	protein kinase, putative, expressed	PF07714	PTHR24420:SF870,PTHR24420	KOG1187			GO:0005575,GO:0006468,GO:0004672,GO:0004674,GO:0005524,GO:0016301
AT3G52880.1	3385	3325	2095	2074	3581	3541	2084	2050	3850	3865	1966	1841	0.69	0.78	1.02	0.13	0.12	-0.2	-0.12	monodehydroascorbate reductase 1	LOC_Os09g39380.1	monodehydroascorbate reductase, putative, expressed	PF07992,PF00070	PTHR22912,PTHR22912:SF37	KOG1336	1.6.5.4	K08232	GO:0005777,GO:0005782,GO:0005886,GO:0009507,GO:0048046,GO:0018119,GO:0042744,GO:0046686,GO:0016656,GO:0016491,GO:0050660,GO:0055114
AT5G39570.1	3381	3064	2561	2652	3437	3392	2683	2546	3455	3015	2416	2248	0.31	0.39	0.47	0.16	0.16	-0.01	0.08		LOC_Os06g12580.1	pro-resilin precursor, putative, expressed						GO:0005634,GO:0005829,GO:0008150,GO:0003674
AT3G62220.2	3378	4178	2491	3933	2349	4055	3853	5473	4314	4156	3553	3676	0.23	-0.54	0.23	-0.17	0.37	-0.16	-0.4
AT1G20693.1	3377	2156	1473	1541	2588	2088	1636	2178	1646	1613	2160	2252	0.88	0.29	-0.44	-0.55	-0.21	0.76	0.52	high mobility group B2	LOC_Os06g51220.2	HMG1/2, putative, expressed	PF00505	PTHR13711:SF70,PTHR13711	KOG0381			GO:0000785,GO:0006333,GO:0003682,GO:0003700,GO:0030527,GO:0005515,GO:0003677
AT3G62220.3	3377	4171	2486	3924	2345	4048	3844	5452	4315	4152	3548	3669	0.24	-0.54	0.23	-0.17	0.37	-0.17	-0.41
AT5G23380.1	3377	4218	2595	4093	2481	4122	3907	5605	4380	4260	3620	3856	0.18	-0.53	0.21	-0.16	0.35	-0.19	-0.39	Protein of unknown function (DUF789)	LOC_Os01g33000.1	expressed protein	PF05623					GO:0016020,GO:0008150,GO:0003674
AT2G40140.1	3374	4682	7661	7777	3041	3420	5406	5233	6726	7031	4241	4412	-0.94	-0.72	0.67	0.84	0.3	-0.77	-1.09	zinc finger (CCCH-type) family protein	LOC_Os03g49170.3	zinc finger family protein, putative, expressed	PF00642	PTHR14493:SF20,PTHR14493	KOG1595			GO:0005575,GO:0009409,GO:0010200,GO:0045449,GO:0050832,GO:0003700,GO:0005515,GO:0003676,GO:0008270
AT1G20693.3	3373	2155	1467	1540	2582	2087	1633	2175	1644	1611	2157	2247	0.88	0.29	-0.44	-0.55	-0.21	0.76	0.52	high mobility group B2	LOC_Os06g51220.2	HMG1/2, putative, expressed	PF00505	PTHR13711:SF70,PTHR13711	KOG0381			GO:0000785,GO:0006333,GO:0003682,GO:0003700,GO:0030527,GO:0005515,GO:0003677
AT5G25280.1	3372	3304	2823	2750	3904	3658	3463	3226	1902	1899	2176	2176	0.26	0.18	-0.2	0.36	0.62	0.81	0.99	serine-rich protein-related	LOC_Os02g55610.1	serine-rich protein, putative, expressed						GO:0008150,GO:0003674
AT3G16460.1	3367	3604	4848	4743	3685	4044	3489	3214	3904	4179	2825	2666	-0.46	0.21	0.56	0.8	0.29	-0.21	-0.06	Mannose-binding lectin superfamily protein	LOC_Os05g43240.1	jacalin-like lectin domain containing protein, expressed	PF01419	PTHR23244,PTHR23244:SF85				GO:0005634,GO:0005829,GO:0016020,GO:0009409,GO:0005507
AT3G05590.1	3366	2332	3060	3761	2524	2548	3256	3481	3058	2732	4990	4755	-0.26	-0.41	-0.75	-0.51	-0.53	-0.02	-0.19	ribosomal protein L18	LOC_Os03g22180.1	60S ribosomal protein L18-3, putative, expressed	PF00828	PTHR10934	KOG1714		K02883	GO:0005773,GO:0005886,GO:0009507,GO:0015934,GO:0022625,GO:0006412,GO:0003735,GO:0005840,GO:0005622
AT1G21400.6	3364	3103	1305	1287	2589	2571	1557	1440	1736	1709	1203	1134	1.32	0.78	0.56	0.15	0.36	0.91	0.58
AT1G20693.2	3362	2152	1463	1538	2573	2082	1628	2171	1636	1606	2148	2235	0.88	0.29	-0.44	-0.55	-0.21	0.77	0.52	high mobility group B2	LOC_Os06g51220.4	HMG1/2, putative, expressed	PF00505	PTHR13711:SF70,PTHR13711	KOG0381			GO:0000785,GO:0006333,GO:0003682,GO:0003700,GO:0030527,GO:0005515,GO:0003677
AT3G25520.2	3361	2442	3068	3149	2607	2577	3344	3046	2906	2807	4849	4424	-0.1	-0.3	-0.7	-0.58	-0.54	0.02	-0.14	ribosomal protein L5	LOC_Os01g67134.1	ribosomal L18p/L5e family protein, putative, expressed	PF00861	PTHR23410			K02932	GO:0005634,GO:0005730,GO:0005737,GO:0005773,GO:0005840,GO:0005886,GO:0009507,GO:0016020,GO:0022625,GO:0022626,GO:0006412,GO:0006913,GO:0008283,GO:0009955,GO:0009965,GO:0010015,GO:0042254,GO:0003735,GO:0008097,GO:0005622
AT5G23380.2	3358	4206	2583	4083	2464	4108	3890	5593	4359	4250	3598	3833	0.18	-0.53	0.21	-0.16	0.35	-0.19	-0.39
AT4G04640.1	3357	2926	4213	4430	3348	3439	3825	3590	4360	4289	4808	4821	-0.46	-0.13	-0.15	-0.16	-0.38	-0.46	-0.35	ATPase, F1 complex, gamma subunit protein	LOC_Os07g32880.1	ATP synthase gamma chain, putative, expressed	PF00231	PTHR11693:SF9,PTHR11693	KOG1531	3.6.3.14	K02115	GO:0009507,GO:0009535,GO:0009544,GO:0009579,GO:0009941,GO:0016020,GO:0006754,GO:0009772,GO:0015986,GO:0030234,GO:0046933,GO:0046961,GO:0045261
AT5G23380.3	3355	4215	2581	4087	2464	4115	3891	5585	4364	4247	3600	3836	0.18	-0.53	0.21	-0.16	0.35	-0.19	-0.39
AT1G48920.1	3355	2954	4114	3922	3018	2840	4637	4168	3276	3291	4004	3973	-0.35	-0.59	-0.28	0.01	0.14	-0.06	-0.16	nucleolin like 1	LOC_Os04g52960.1	nucleolin, putative, expressed	PF00076	PTHR24012:SF59,PTHR24012	KOG4210		K11294	GO:0005730,GO:0000478,GO:0006364,GO:0009744,GO:0009749,GO:0010305,GO:0010588,GO:0042254,GO:0048364,GO:0048366,GO:0048367,GO:0080056,GO:0080057,GO:0000166,GO:0003676
AT2G47110.2	3352	2053	1870	2130	1943	1902	2351	2487	2521	2110	4180	3748	0.43	-0.33	-0.78	-0.99	-0.71	0.22	-0.27	ubiquitin 6	LOC_Os01g22490.1	40S ribosomal protein S27a, putative, expressed	PF00240,PF01599	PTHR10666	KOG0004		K02977	GO:0005622,GO:0022627,GO:0006511,GO:0042787,GO:0003735,GO:0005515,GO:0006412,GO:0005840
AT5G07090.1	3353	2499	3028	3182	2458	2598	3199	2859	2649	2549	4366	3940	-0.09	-0.26	-0.68	-0.42	-0.46	0.17	-0.04	Ribosomal protein S4 (RPS4A) family protein	LOC_Os01g25610.1	40S ribosomal protein S4, putative, expressed	PF08071,PF01479,PF00467,PF00900	PTHR11581	KOG0378			GO:0005886,GO:0022626,GO:0022627,GO:0006412,GO:0003735,GO:0005515,GO:0003723,GO:0005840,GO:0005622
AT5G14920.2	3343	3091	3633	3731	4111	3514	3819	3628	2073	1873	2889	2625	-0.19	0.03	-0.48	0.42	0.43	0.71	0.95	Gibberellin-regulated family protein								GO:0012505,GO:0009739,GO:0005199
AT2G05520.2	3339	2702	2293	3008	3528	3445	1748	2504	7239	2967	2425	3020	0.19	0.71	0.91	-0.04	-0.36	-0.76	-0.55	glycine-rich protein 3			PF07172					GO:0012505,GO:0009269,GO:0009723,GO:0009737,GO:0009751,GO:0003674
AT2G06520.1	3337	1679	2780	3114	2142	2018	3019	3526	3154	2541	6858	5815	-0.23	-0.65	-1.15	-1.1	-0.95	-0.18	-0.45	photosystem II subunit X	LOC_Os07g47640.1	ultraviolet-B-repressible protein, putative, expressed	PF06596					GO:0009535,GO:0015979,GO:0003674,GO:0009523,GO:0016020
AT3G52880.2	3337	3240	2014	1989	3482	3422	2032	1979	3732	3745	1934	1797	0.72	0.78	1	0.1	0.1	-0.19	-0.11	monodehydroascorbate reductase 1	LOC_Os09g39380.1	monodehydroascorbate reductase, putative, expressed	PF07992,PF00070	PTHR22912,PTHR22912:SF37	KOG1336	1.6.5.4	K08232	GO:0005777,GO:0005782,GO:0005886,GO:0009507,GO:0048046,GO:0018119,GO:0042744,GO:0046686,GO:0016656,GO:0016491,GO:0050660,GO:0055114
AT1G28330.2	3335	2585	2571	2753	3085	2815	2295	2249	1679	1508	3211	3116	0.15	0.38	-0.99	-0.25	-0.48	0.89	0.89	dormancy-associated protein-like 1	LOC_Os11g44810.1	auxin-repressed protein, putative, expressed	PF05564					GO:0005575,GO:0009744,GO:0009749,GO:0009750,GO:0003674
AT5G05690.3	3331	3354	3400	3380	3172	3182	3457	3103	2416	2561	3390	3260	-0.02	-0.05	-0.42	0.03	-0.02	0.43	0.35	Cytochrome P450 superfamily protein	LOC_Os12g04480.1	cytochrome P450, putative, expressed	PF00067	PTHR24286,PTHR24286:SF58	KOG0157	1.14.-.-	K09588	GO:0007623,GO:0009416,GO:0009826,GO:0009911,GO:0010224,GO:0010268,GO:0010584,GO:0016132,GO:0048657,GO:0004497,GO:0005506,GO:0009055,GO:0019825,GO:0020037,GO:0016705,GO:0055114
AT3G15730.1	3331	4140	4424	4432	4233	4519	3727	3492	4653	5046	3088	2913	-0.25	0.28	0.69	0.56	0.27	-0.38	-0.15	phospholipase D alpha 1	LOC_Os01g07760.2	phospholipase D, putative, expressed	PF00168,PF00614,PF12357	PTHR18896,PTHR18896:SF11	KOG1329	3.1.4.4	K01115	GO:0005634,GO:0005739,GO:0005886,GO:0009507,GO:0016020,GO:0030136,GO:0006631,GO:0009789,GO:0009845,GO:0010119,GO:0046686,GO:0004630,GO:0005546,GO:0005515,GO:0003824,GO:0008152
AT5G26742.3	3322	4415	6087	5804	3703	3915	5747	4969	4164	4395	4770	4874	-0.62	-0.49	-0.17	0.3	0.15	-0.15	-0.17	DEAD box RNA helicase (RH3)			PF00271,PF00098,PF08152,PF00270	PTHR24031,PTHR24031:SF161	KOG0328			GO:0009507,GO:0009570,GO:0016020,GO:0009793,GO:0003676,GO:0003723,GO:0004386,GO:0005524,GO:0008026,GO:0008270,GO:0005634
AT5G07090.3	3321	2468	2983	3125	2429	2567	3165	2803	2608	2521	4331	3904	-0.08	-0.26	-0.68	-0.43	-0.46	0.17	-0.04
AT5G07090.2	3319	2468	2980	3121	2428	2564	3164	2798	2603	2516	4331	3901	-0.08	-0.26	-0.69	-0.43	-0.47	0.18	-0.04	Ribosomal protein S4 (RPS4A) family protein	LOC_Os01g25610.1	40S ribosomal protein S4, putative, expressed	PF08071,PF01479,PF00467,PF00900	PTHR11581	KOG0378			GO:0005886,GO:0022626,GO:0022627,GO:0006412,GO:0003735,GO:0005515,GO:0003723,GO:0005840,GO:0005622
AT5G25280.2	3318	3256	2761	2691	3813	3600	3400	3157	1871	1870	2133	2126	0.27	0.18	-0.19	0.36	0.62	0.81	0.99	serine-rich protein-related	LOC_Os02g55610.1	serine-rich protein, putative, expressed						GO:0008150,GO:0003674
AT3G16460.2	3314	3484	4725	4599	3561	3919	3362	3078	3767	4042	2788	2619	-0.46	0.22	0.53	0.79	0.25	-0.2	-0.06	Mannose-binding lectin superfamily protein	LOC_Os05g43240.1	jacalin-like lectin domain containing protein, expressed	PF01419	PTHR23244,PTHR23244:SF85				GO:0005634,GO:0005829,GO:0016020,GO:0009409,GO:0005507
AT2G22980.3	3311	3475	2743	2852	3170	3151	2692	3002	1775	1763	2357	2549	0.28	0.15	-0.47	0.19	0.22	0.94	0.84	serine carboxypeptidase-like 13	LOC_Os10g01110.1	OsSCP44 - Putative Serine Carboxypeptidase homologue, expressed	PF00450	PTHR11802,PTHR11802:SF7	KOG1282			GO:0012505,GO:0006508,GO:0004185
AT5G25280.3	3294	3238	2741	2675	3776	3585	3367	3134	1861	1866	2111	2114	0.27	0.18	-0.18	0.36	0.62	0.81	0.98
AT1G54040.3	3289	3777	3476	4005	4508	5023	3897	4023	5261	4858	3009	3115	-0.08	0.27	0.72	0.29	0.37	-0.52	-0.09
AT1G63480.2	3286	4158	2583	4059	2338	4017	3919	5639	4361	4256	3574	3738	0.16	-0.59	0.24	-0.14	0.39	-0.21	-0.44
AT1G63480.1	3283	4156	2584	4060	2337	4012	3916	5642	4363	4252	3571	3742	0.16	-0.59	0.24	-0.14	0.39	-0.21	-0.44	AT hook motif DNA-binding family protein	LOC_Os02g57820.1	AT hook motif domain containing protein, expressed	PF03479					GO:0008150,GO:0003677
AT1G66280.1	3284	3164	4772	4911	3383	3727	3619	3340	3159	3339	3303	3562	-0.59	0.03	-0.08	0.5	0.02	-0.01	0.13	Glycosyl hydrolase superfamily protein	LOC_Os06g21570.1	Os6bglu24 - beta-glucosidase homologue, similar to G. max isohydroxyurate hydrolase, expressed	PF00232	PTHR10353	KOG0626			GO:0016020,GO:0009651,GO:0070417,GO:0071472,GO:0004553,GO:0008422,GO:0005975
AT5G64740.1	3283	4714	5618	5875	4933	5456	5086	4648	3984	4203	3128	3403	-0.52	0.09	0.33	0.82	0.58	-0.03	0.34	cellulose synthase 6	LOC_Os03g62090.1	CESA5 - cellulose synthase, expressed	PF03552	PTHR13301,PTHR13301:SF1		2.4.1.12	K10999	GO:0005794,GO:0005886,GO:0010005,GO:0010330,GO:0016020,GO:0009832,GO:0009833,GO:0010583,GO:0016049,GO:0030244,GO:0043622,GO:0016757,GO:0016759,GO:0005515,GO:0016760
AT3G62870.1	3281	2389	3073	3141	2570	2660	3166	3261	2824	2657	4562	4076	-0.13	-0.3	-0.66	-0.48	-0.43	0.05	-0.07	Ribosomal protein L7Ae/L30e/S12e/Gadd45 family protein	LOC_Os09g32976.1	ribosomal protein L7Ae, putative, expressed	PF01248	PTHR23105:SF1,PTHR23105	KOG3166		K02936	GO:0005886,GO:0016020,GO:0022625,GO:0022626,GO:0006412,GO:0003735
AT4G24770.1	3279	2373	3181	3402	2624	2551	3183	3361	2954	2819	4968	4065	-0.22	-0.34	-0.65	-0.46	-0.47	-0.03	-0.16	31-kDa RNA binding protein	LOC_Os09g39180.1	RNA recognition motif containing protein, putative, expressed	PF00076	PTHR24012,PTHR24012:SF56	KOG0131			GO:0009507,GO:0009535,GO:0009570,GO:0009579,GO:0009941,GO:0006396,GO:0009451,GO:0045087,GO:0003723,GO:0008266,GO:0003676
AT4G24770.2	3279	2373	3179	3402	2623	2551	3182	3360	2954	2819	4968	4065	-0.22	-0.34	-0.65	-0.46	-0.47	-0.03	-0.16
AT4G17520.1	3274	2588	1614	1564	2481	2549	1733	1608	2995	2785	2111	1837	0.88	0.59	0.55	-0.31	-0.24	0.02	-0.2	Hyaluronan / mRNA binding family	LOC_Os05g51180.1	hyaluronan/mRNA binding family domain containing protein, expressed	PF04774,PF09598	PTHR12299,PTHR12299:SF4	KOG2945		K13199	GO:0005634,GO:0005777,GO:0008150,GO:0003723
AT2G40140.2	3270	4379	7350	7368	2890	3284	5101	4746	6330	6638	4094	4182	-0.94	-0.67	0.65	0.83	0.25	-0.76	-1.07	zinc finger (CCCH-type) family protein	LOC_Os03g49170.3	zinc finger family protein, putative, expressed	PF00642	PTHR14493:SF20,PTHR14493	KOG1595			GO:0005575,GO:0009409,GO:0010200,GO:0045449,GO:0050832,GO:0003700,GO:0005515,GO:0003676,GO:0008270
AT4G23670.1	3268	2147	3015	3469	2596	2328	2711	3231	3424	3050	4208	4078	-0.26	-0.27	-0.36	-0.35	-0.48	-0.26	-0.39	Polyketide cyclase/dehydrase and lipid transport superfamily protein			PF00407					GO:0005773,GO:0009651,GO:0042742,GO:0046686,GO:0005507,GO:0006952,GO:0009607
AT4G24280.1	3264	3651	4767	4518	3653	3802	4161	3785	4129	4478	3564	3507	-0.43	-0.09	0.28	0.39	0.17	-0.32	-0.21	chloroplast heat shock protein 70-1	LOC_Os05g23740.1	DnaK family protein, putative, expressed	PF00012	PTHR19375,PTHR19375:SF130	KOG0102		K03283	GO:0005634,GO:0005739,GO:0009507,GO:0009532,GO:0009570,GO:0009579,GO:0009941,GO:0006457,GO:0009409,GO:0045036,GO:0046686,GO:0005515,GO:0005524
AT1G54040.1	3263	3673	3426	3945	4443	4921	3838	3919	5157	4784	2982	3083	-0.09	0.27	0.71	0.28	0.36	-0.52	-0.09	epithiospecifier protein	LOC_Os09g07460.1	kelch repeat protein, putative, expressed	PF01344	PTHR23244:SF16,PTHR23244				GO:0005634,GO:0009753,GO:0010150,GO:0019762,GO:0042742,GO:0030234,GO:0005515
AT1G35680.1	3261	2435	2341	2553	2373	2383	2652	3076	2310	2216	3215	2926	0.22	-0.27	-0.44	-0.33	-0.1	0.33	0.07	Ribosomal protein L21	LOC_Os02g15900.1	50S ribosomal protein L21, chloroplast precursor, putative, expressed	PF00829	PTHR21349	KOG1686		K02888	GO:0005634,GO:0005840,GO:0009507,GO:0009570,GO:0009941,GO:0006412,GO:0009409,GO:0003723,GO:0003735,GO:0005622
AT1G68010.3	3260	3059	3194	3196	3399	3287	2924	2893	2887	2963	3503	3564	-0.02	0.2	-0.27	-0.15	-0.28	0.11	0.19
AT2G42500.1	3257	3830	2707	3578	2754	3769	3656	4473	3899	3779	3422	3433	0.17	-0.32	0.16	-0.13	0.25	-0.12	-0.24	protein phosphatase 2A-3	LOC_Os03g59060.1	OsPP2Ac-2 - Phosphatase 2A isoform 2 belonging to family 2, expressed	PF00149	PTHR11668,PTHR11668:SF21	KOG0371	3.1.3.16	K04382	GO:0005634,GO:0005737,GO:0005886,GO:0008150,GO:0004722,GO:0016787
AT1G27540.3	3253	2724	2549	2614	3196	3084	2811	2610	2834	2946	2697	2460	0.21	0.21	0.16	0	0.07	0.05	0.12
AT5G27850.1	3252	1991	2676	2963	2381	2240	2670	2759	2718	2702	4347	4048	-0.11	-0.23	-0.63	-0.57	-0.63	-0.05	-0.23	Ribosomal protein L18e/L15 superfamily protein	LOC_Os07g47780.2	60S ribosomal protein L18-3, putative, expressed	PF00828	PTHR10934	KOG1714		K02883	GO:0005773,GO:0015934,GO:0016020,GO:0022625,GO:0022626,GO:0006412,GO:0003735,GO:0005840,GO:0005622
AT5G20700.1	3244	3081	3246	3036	3368	3015	2853	2892	3893	3899	3584	3732	0.01	0.15	0.09	-0.22	-0.35	-0.3	-0.29	Protein of unknown function (DUF581)	LOC_Os03g08520.1	DUF581 domain containing protein, expressed	PF04570					GO:0008150
AT1G28330.5	3241	2534	2505	2689	3017	2744	2231	2213	1654	1476	3140	3055	0.15	0.37	-0.99	-0.25	-0.48	0.88	0.88	dormancy-associated protein-like 1	LOC_Os11g44810.1	auxin-repressed protein, putative, expressed	PF05564					GO:0005575,GO:0009744,GO:0009749,GO:0009750,GO:0003674
AT3G49120.1	3234	2674	2035	2142	3215	3366	1837	1800	5055	4727	2370	2227	0.5	0.86	1.09	-0.14	-0.34	-0.73	-0.57	peroxidase CB	LOC_Os03g13200.1	peroxidase precursor, putative, expressed	PF00141			1.11.1.7	K00430	GO:0005618,GO:0005773,GO:0005886,GO:0009505,GO:0048046,GO:0006800,GO:0009416,GO:0009826,GO:0042742,GO:0050832,GO:0004601,GO:0020037,GO:0006979,GO:0055114
AT1G75380.2	3226	3221	3441	3380	3686	3875	2913	2885	4101	3943	3369	3410	-0.08	0.38	0.25	0.01	-0.23	-0.32	-0.09	bifunctional nuclease in basal defense response 1	LOC_Os08g26870.3	wound responsive protein, putative, expressed	PF02151,PF02577					GO:0050832,GO:0005515,GO:0006289,GO:0004518,GO:0003677
AT1G75380.3	3225	3219	3439	3379	3684	3874	2910	2883	4099	3942	3365	3408	-0.08	0.38	0.25	0.01	-0.23	-0.32	-0.09	bifunctional nuclease in basal defense response 1	LOC_Os08g26870.2	wound responsive protein, putative, expressed	PF02151,PF02577					GO:0050832,GO:0005515,GO:0006289,GO:0004518,GO:0003677
AT1G27540.1	3225	2712	2536	2599	3179	3069	2799	2592	2810	2934	2662	2438	0.21	0.21	0.17	0.01	0.08	0.05	0.12	Protein of unknown function (DUF295)	LOC_Os01g22480.2	OsFBDUF4 - F-box and DUF domain containing protein, expressed	PF03478					GO:0008150,GO:0003674
AT5G11670.1	3223	3637	4090	3873	3668	3902	3331	3015	3918	4118	2638	2597	-0.21	0.25	0.62	0.61	0.28	-0.23	-0.09	NADP-malic enzyme 2	LOC_Os01g52500.3	NADP-dependent malic enzyme, putative, expressed	PF00390,PF03949	PTHR23406	KOG1257	1.1.1.40	K00029	GO:0005618,GO:0005829,GO:0005886,GO:0009507,GO:0016020,GO:0048046,GO:0006108,GO:0009051,GO:0046686,GO:0051260,GO:0004470,GO:0004473,GO:0016652,GO:0016616,GO:0055114,GO:0051287
AT3G01540.3	3222	4134	3768	3789	4140	4270	4048	3590	4474	4763	3430	3378	-0.04	0.14	0.44	0.15	0.17	-0.33	-0.14	DEAD box RNA helicase 1			PF00271,PF00397,PF00270	PTHR24031:SF50,PTHR24031	KOG0331			GO:0004004,GO:0016887,GO:0003676,GO:0005524,GO:0008026,GO:0004386,GO:0005515
AT5G27850.2	3222	1972	2658	2942	2359	2221	2637	2735	2705	2680	4315	4001	-0.11	-0.23	-0.63	-0.57	-0.63	-0.05	-0.23
AT3G01540.2	3223	4137	3769	3790	4141	4273	4054	3592	4478	4765	3434	3380	-0.04	0.14	0.44	0.15	0.17	-0.33	-0.14	DEAD box RNA helicase 1			PF00271,PF00397,PF00270	PTHR24031:SF50,PTHR24031	KOG0331			GO:0004004,GO:0016887,GO:0003676,GO:0005524,GO:0008026,GO:0004386,GO:0005515
AT5G07165.1	3222	1565	304	426	1227	1532	568	471	1679	1708	659	424	2.71	1.41	1.65	-0.57	-0.06	0.5	-0.3
AT3G01540.1	3221	4136	3770	3790	4142	4273	4054	3591	4474	4763	3432	3382	-0.04	0.14	0.44	0.15	0.17	-0.33	-0.13	DEAD box RNA helicase 1			PF00271,PF00397,PF00270	PTHR24031:SF50,PTHR24031	KOG0331			GO:0004004,GO:0016887,GO:0003676,GO:0005524,GO:0008026,GO:0004386,GO:0005515
AT4G09000.1	3221	3180	3370	3232	3242	3314	3420	3307	3377	3399	3523	3476	-0.04	-0.04	-0.05	-0.08	-0.06	-0.08	-0.05	general regulatory factor 1	LOC_Os04g38870.1	14-3-3 protein, putative, expressed	PF00244	PTHR18860	KOG0841			GO:0005634,GO:0005773,GO:0005829,GO:0005886,GO:0009507,GO:0016020,GO:0048046,GO:0046686,GO:0045309,GO:0019904
AT3G11940.2	3213	2351	2278	2376	2292	2409	2633	2506	2638	2623	3774	3286	0.26	-0.13	-0.42	-0.6	-0.46	0.08	-0.16	ribosomal protein 5A	LOC_Os11g29190.2	40S ribosomal protein S5, putative, expressed	PF00177	PTHR11205,PTHR11205:SF1	KOG3291			GO:0005618,GO:0005773,GO:0005840,GO:0005886,GO:0009507,GO:0022626,GO:0022627,GO:0006412,GO:0003735,GO:0005622,GO:0015935
AT3G09200.1	3211	2703	3344	3266	2677	2838	3515	3385	3331	3257	5126	4561	-0.16	-0.32	-0.56	-0.55	-0.49	-0.16	-0.26	Ribosomal protein L10 family protein	LOC_Os08g03640.1	60S acidic ribosomal protein P0, putative, expressed	PF00466,PF00428	PTHR21141,PTHR21141:SF3	KOG0815		K02941	GO:0005634,GO:0005730,GO:0005829,GO:0005840,GO:0005886,GO:0009507,GO:0022626,GO:0006412,GO:0006414,GO:0009409,GO:0009651,GO:0010043,GO:0046686,GO:0003735,GO:0005507,GO:0005622,GO:0042254
AT1G28330.3	3208	2529	2499	2662	3009	2739	2217	2197	1624	1462	3125	3047	0.15	0.38	-1	-0.26	-0.48	0.89	0.9	dormancy-associated protein-like 1	LOC_Os11g44810.1	auxin-repressed protein, putative, expressed	PF05564					GO:0005575,GO:0009744,GO:0009749,GO:0009750,GO:0003674
AT2G28190.1	3206	2362	2839	3049	2557	2508	2940	2833	2448	2170	3274	2933	-0.08	-0.19	-0.43	-0.08	-0.1	0.27	0.13	copper/zinc superoxide dismutase 2	LOC_Os08g44770.1	copper/zinc superoxide dismutase, putative, expressed	PF00080	PTHR10003	KOG0441	1.15.1.1	K04565	GO:0009507,GO:0009570,GO:0009579,GO:0048046,GO:0006950,GO:0006979,GO:0009416,GO:0010039,GO:0019430,GO:0046688,GO:0004784,GO:0046872,GO:0006801,GO:0055114
AT3G01540.4	3202	4125	3763	3781	4128	4261	4037	3576	4457	4754	3414	3350	-0.04	0.14	0.45	0.16	0.17	-0.33	-0.13	DEAD box RNA helicase 1			PF00271,PF00397,PF00270	PTHR24031:SF50,PTHR24031	KOG0331			GO:0004004,GO:0016887,GO:0003676,GO:0005524,GO:0008026,GO:0004386,GO:0005515
AT4G15530.2	3187	3825	2291	2287	3991	4135	2517	2233	3292	3617	1226	1136	0.62	0.77	1.55	0.95	1.01	0.02	0.23	pyruvate orthophosphate dikinase	LOC_Os05g33570.2	pyruvate, phosphate dikinase, chloroplast precursor, putative, expressed	PF02896,PF01326,PF00391	PTHR22931,PTHR22931:SF9		2.7.9.1	K01006	GO:0005634,GO:0005829,GO:0009507,GO:0009570,GO:0009646,GO:0016310,GO:0016301,GO:0050242,GO:0016772,GO:0005524
AT1G06760.1	3182	2154	1467	1495	2331	2105	2176	2118	1849	1861	2184	1921	0.85	0.05	-0.15	-0.47	0.06	0.52	0.26	winged-helix DNA-binding transcription factor family protein	LOC_Os04g18090.1	histone H1, putative, expressed	PF00538	PTHR11467			K11275	GO:0000786,GO:0005634,GO:0006334,GO:0003677
AT2G38230.1	3177	2702	1354	1386	2878	2680	1458	1393	2603	2502	1704	1705	1.1	0.96	0.58	-0.32	-0.26	0.2	0.12	pyridoxine biosynthesis 1.1	LOC_Os07g01020.1	SOR/SNZ family protein, putative, expressed	PF01680	PTHR22854:SF9,PTHR22854	KOG1606	4.-.-.-	K06215	GO:0005829,GO:0009507,GO:0009646,GO:0042819,GO:0046982,GO:0042823
AT5G14480.1	3174	3989	2393	3876	2256	3911	3725	5308	4197	4068	3326	3554	0.19	-0.55	0.26	-0.13	0.39	-0.21	-0.42	beta-1,4-N-acetylglucosaminyltransferase family protein	LOC_Os02g38160.1	glycosyl transferase family 17 protein, putative, expressed	PF04724	PTHR12224		2.4.1.144	K00737	GO:0016020,GO:0006487,GO:0008375,GO:0016757,GO:0003830
AT5G46110.3	3172	4182	5076	5025	4518	5043	4961	4274	6168	6545	5445	5373	-0.46	0.05	0.23	-0.1	-0.23	-0.79	-0.41	Glucose-6-phosphate/phosphate translocator-related	LOC_Os01g13770.1	DUF250 domain containing protein, putative, expressed	PF03151	PTHR11132	KOG1441			GO:0009507,GO:0009941,GO:0016020,GO:0006810,GO:0015297
AT4G20890.1	3171	2708	2644	2521	3085	2922	2746	2515	2573	2583	2497	2237	0.19	0.19	0.12	0.13	0.15	0.19	0.22	tubulin beta-9 chain	LOC_Os06g46000.1	tubulin/FtsZ domain containing protein, putative, expressed	PF03953,PF00091	PTHR11588	KOG1375		K07375	GO:0005886,GO:0009507,GO:0045298,GO:0046686,GO:0003924,GO:0005198,GO:0005525,GO:0051258,GO:0043234,GO:0006184,GO:0007017,GO:0005874
AT1G75380.4	3168	3196	3423	3359	3661	3846	2890	2852	4058	3917	3308	3353	-0.09	0.39	0.26	0.03	-0.21	-0.33	-0.09
AT4G32260.1	3164	2202	3079	3165	2532	2492	3054	3372	2691	2845	5174	4751	-0.22	-0.35	-0.84	-0.67	-0.63	-0.04	-0.14	ATPase, F0 complex, subunit B/B\', bacterial/chloroplast	LOC_Os03g17070.1	ATP synthase B chain, chloroplast precursor, putative, expressed	PF00430			3.6.3.14	K02109	GO:0009507,GO:0009535,GO:0009579,GO:0009941,GO:0016020,GO:0042742,GO:0015078,GO:0015986,GO:0045263
AT3G27090.1	3164	2604	1695	1728	2554	2454	1707	1850	2607	2500	1882	1989	0.75	0.49	0.4	-0.18	-0.12	0.18	-0.03	DCD (Development and Cell Death) domain protein	LOC_Os05g41930.3	N-rich protein, putative, expressed	PF10539					GO:0005575,GO:0008150,GO:0003674
AT4G38970.1	3163	3154	6466	6692	3611	3605	5642	5017	5707	5650	9096	8174	-1.06	-0.56	-0.6	-0.39	-0.7	-0.85	-0.65	fructose-bisphosphate aldolase 2	LOC_Os11g07020.1	fructose-bisphospate aldolase isozyme, putative, expressed	PF00274	PTHR11627	KOG1557	4.1.2.13	K01623	GO:0009507,GO:0009570,GO:0009579,GO:0009941,GO:0010287,GO:0016020,GO:0048046,GO:0006098,GO:0009737,GO:0046686,GO:0003824,GO:0004332,GO:0006096
AT1G03220.1	3161	3214	1709	1801	3580	3680	1580	1478	3854	3731	1724	1670	0.86	1.25	1.16	0.05	-0.15	-0.25	-0.06	Eukaryotic aspartyl protease family protein	LOC_Os05g33400.1	basic 7S globulin precursor, putative, expressed		PTHR13683,PTHR13683:SF100	KOG1339			GO:0005618,GO:0005886,GO:0009505,GO:0016020,GO:0009651,GO:0004190,GO:0006508
AT5G62190.1	3158	3596	4584	4525	3407	3545	4522	4494	3695	3685	3591	3924	-0.43	-0.38	-0.03	0.28	0.26	-0.13	-0.09	DEAD box RNA helicase (PRH75)			PF00271,PF08152,PF00270	PTHR24031,PTHR24031:SF22	KOG0331			GO:0005634,GO:0005730,GO:0016070,GO:0008026,GO:0017151,GO:0003723,GO:0004386,GO:0005524,GO:0003676
AT1G08830.1	3155	1964	1542	1670	2097	2084	1881	1905	2223	2055	2145	2019	0.67	0.14	0.04	-0.37	-0.14	0.26	-0.03	copper/zinc superoxide dismutase 1	LOC_Os03g22810.1	copper/zinc superoxide dismutase, putative, expressed	PF00080	PTHR10003	KOG0441	1.15.1.1	K04565	GO:0005737,GO:0005829,GO:0006979,GO:0009651,GO:0010039,GO:0010193,GO:0019430,GO:0042742,GO:0046688,GO:0004784,GO:0046872,GO:0006801,GO:0055114
AT2G43150.1	3152	6338	9451	10697	6619	8221	6274	7126	8787	8282	5728	7293	-1.09	0.15	0.39	0.63	0.04	-0.85	-0.2	Proline-rich extensin-like family protein			PF04554					GO:0012505,GO:0009664,GO:0005199
AT4G36690.1	3147	3704	3237	3305	3205	3279	3919	3815	2409	2453	2219	2222	0.07	-0.25	0.13	0.56	0.8	0.49	0.42	U2 snRNP auxilliary factor, large subunit, splicing factor	LOC_Os11g41820.1	RNA recognition motif containing protein, expressed	PF00076	PTHR23139,PTHR23139:SF9	KOG0120			GO:0005634,GO:0000398,GO:0042742,GO:0000166,GO:0003676,GO:0003723
AT3G05590.2	3147	2088	2881	3532	2372	2393	2943	3098	2822	2502	4572	4312	-0.29	-0.34	-0.74	-0.47	-0.56	-0.02	-0.16
AT1G28330.1	3145	2454	2414	2589	3019	2678	2150	2130	1546	1395	2933	2791	0.16	0.41	-0.96	-0.19	-0.42	0.93	0.95	dormancy-associated protein-like 1	LOC_Os11g44810.1	auxin-repressed protein, putative, expressed	PF05564					GO:0005575,GO:0009744,GO:0009749,GO:0009750,GO:0003674
AT2G05440.2	3141	2639	5459	6693	3246	3593	3316	4491	4102	1232	3550	3711	-1.07	-0.19	-0.45	0.74	0.1	0.12	0.36	GLYCINE RICH PROTEIN 9			PF07172					GO:0012505,GO:0008150,GO:0003674
AT2G10940.1	3139	3479	5672	6164	3348	3745	6348	6660	4950	4735	7868	7592	-0.84	-0.88	-0.67	-0.39	-0.25	-0.55	-0.45	Bifunctional inhibitor/lipid-transfer protein/seed storage 2S albumin superfamily protein	LOC_Os06g43600.2	LTPL129 - Protease inhibitor/seed storage/LTP family protein precursor, expressed						GO:0009507,GO:0009535,GO:0016020,GO:0048046,GO:0006869,GO:0008289
AT1G02920.1	3136	2525	932	1004	4290	4380	1847	2075	5059	4760	1361	1496	1.55	1.14	1.78	-0.56	0.46	-0.79	-0.18	glutathione S-transferase 7	LOC_Os01g27340.1	glutathione S-transferase, putative, expressed	PF02798,PF00043	PTHR11260,PTHR11260:SF55	KOG0867	2.5.1.18	K00799	GO:0005634,GO:0005737,GO:0005773,GO:0009407,GO:0009651,GO:0009817,GO:0042742,GO:0046686,GO:0004364,GO:0005507,GO:0043295,GO:0050897,GO:0005515
AT5G02870.1	3132	2914	3146	3072	2600	2697	3619	3279	2959	3031	3962	3652	-0.04	-0.38	-0.35	-0.29	-0.14	0.01	-0.18	Ribosomal protein L4/L1 family	LOC_Os07g08330.1	ribosomal protein L4, putative, expressed	PF00573	PTHR19431	KOG1475		K02930	GO:0005730,GO:0005773,GO:0005886,GO:0009507,GO:0015934,GO:0016020,GO:0022625,GO:0022626,GO:0006412,GO:0003735,GO:0005840
AT5G02870.2	3130	2914	3146	3070	2598	2694	3617	3278	2957	3031	3959	3649	-0.04	-0.38	-0.35	-0.29	-0.14	0.01	-0.18	Ribosomal protein L4/L1 family	LOC_Os07g08330.1	ribosomal protein L4, putative, expressed	PF00573	PTHR19431	KOG1475		K02930	GO:0005730,GO:0005773,GO:0005886,GO:0009507,GO:0015934,GO:0016020,GO:0022625,GO:0022626,GO:0006412,GO:0003735,GO:0005840
AT3G22200.1	3126	3109	2564	2707	3306	3356	2579	2621	3319	3378	1892	2040	0.24	0.36	0.77	0.42	0.4	-0.1	-0.01	Pyridoxal phosphate (PLP)-dependent transferases superfamily protein	LOC_Os04g52450.1	aminotransferase, putative, expressed	PF00202	PTHR11986,PTHR11986:SF24	KOG1404			GO:0005739,GO:0005886,GO:0006540,GO:0006979,GO:0009450,GO:0009860,GO:0009865,GO:0010033,GO:0010154,GO:0010183,GO:0019484,GO:0022621,GO:0046686,GO:0003867,GO:0008270,GO:0034387,GO:0050897,GO:0008483,GO:0030170
AT4G27280.1	3125	2199	1864	2229	1731	1577	1995	2510	2158	1840	1901	1889	0.38	-0.45	0.08	0.11	0.25	0.41	-0.27	Calcium-binding EF-hand family protein	LOC_Os06g46950.1	EF hand family protein, putative, expressed		PTHR10891,PTHR10891:SF148	KOG0028			GO:0080167,GO:0005509
AT3G05590.3	3125	2072	2863	3514	2353	2384	2916	3060	2796	2481	4532	4288	-0.3	-0.34	-0.74	-0.47	-0.56	-0.02	-0.16
AT2G05710.1	3123	4942	4281	4441	5609	6229	5460	4912	6214	6926	2637	2710	-0.11	0.19	1.3	0.71	0.96	-0.7	-0.15	aconitase 3	LOC_Os08g09200.1	aconitate hydratase protein, putative, expressed	PF00694,PF00330	PTHR11670,PTHR11670:SF1	KOG0452	4.2.1.3	K01681	GO:0005618,GO:0005739,GO:0005829,GO:0005886,GO:0009507,GO:0006101,GO:0006102,GO:0006979,GO:0009651,GO:0009737,GO:0046686,GO:0003994,GO:0005507,GO:0005524,GO:0008152
AT4G11150.1	3120	2225	2076	2197	2819	2537	2130	2303	2450	2321	2331	2051	0.32	0.27	0.12	-0.04	0.02	0.16	0.17	vacuolar ATP synthase subunit E1	LOC_Os01g46980.1	vacuolar ATP synthase subunit E, putative, expressed	PF01991	PTHR11583	KOG1664	3.6.3.14	K02150	GO:0000325,GO:0005753,GO:0005773,GO:0005774,GO:0005886,GO:0009705,GO:0022626,GO:0007030,GO:0009409,GO:0009651,GO:0009793,GO:0009832,GO:0015986,GO:0042742,GO:0046961,GO:0015991,GO:0033178
AT1G28330.6	3114	2478	2433	2599	2940	2669	2153	2161	1599	1431	3055	2986	0.15	0.38	-1	-0.26	-0.49	0.88	0.89
AT1G08830.2	3114	1919	1510	1633	2068	2041	1844	1857	2165	2010	2113	1987	0.68	0.15	0.03	-0.38	-0.15	0.27	-0.02	copper/zinc superoxide dismutase 1	LOC_Os03g22810.1	copper/zinc superoxide dismutase, putative, expressed	PF00080	PTHR10003	KOG0441	1.15.1.1	K04565	GO:0005737,GO:0005829,GO:0006979,GO:0009651,GO:0010039,GO:0010193,GO:0019430,GO:0042742,GO:0046688,GO:0004784,GO:0046872,GO:0006801,GO:0055114
AT4G38970.2	3113	3130	6448	6657	3593	3575	5613	4983	5670	5614	9019	8125	-1.07	-0.56	-0.6	-0.39	-0.69	-0.85	-0.65	fructose-bisphosphate aldolase 2	LOC_Os11g07020.1	fructose-bisphospate aldolase isozyme, putative, expressed	PF00274	PTHR11627	KOG1557	4.1.2.13	K01623	GO:0009507,GO:0009570,GO:0009579,GO:0009941,GO:0010287,GO:0016020,GO:0048046,GO:0006098,GO:0009737,GO:0046686,GO:0003824,GO:0004332,GO:0006096
AT2G33800.1	3112	2648	3134	3393	2989	2792	3050	3020	3030	2898	3358	3145	-0.18	-0.07	-0.13	0.01	-0.1	-0.04	-0.04	Ribosomal protein S5 family protein	LOC_Os03g34040.1	ribosomal protein, putative, expressed	PF00333,PF03719	PTHR13718,PTHR13718:SF2	KOG0877		K02988	GO:0005622,GO:0005634,GO:0005840,GO:0009507,GO:0009535,GO:0009570,GO:0009579,GO:0016020,GO:0006412,GO:0009409,GO:0046686,GO:0003723,GO:0003735
AT3G16400.2	3111	3307	3790	4147	3134	3241	2419	2460	3900	3668	2538	2604	-0.31	0.39	0.56	0.63	-0.08	-0.24	-0.25	nitrile specifier protein 1	LOC_Os09g07460.1	kelch repeat protein, putative, expressed	PF01419,PF01344	PTHR23244,PTHR23244:SF81				GO:0005575,GO:0019762,GO:0080027,GO:0080028,GO:0003674,GO:0005515
AT3G16400.1	3111	3312	3790	4147	3135	3243	2417	2461	3902	3668	2534	2599	-0.31	0.39	0.56	0.63	-0.07	-0.24	-0.25	nitrile specifier protein 1	LOC_Os09g07460.1	kelch repeat protein, putative, expressed	PF01419,PF01344	PTHR23244,PTHR23244:SF81				GO:0005575,GO:0019762,GO:0080027,GO:0080028,GO:0003674,GO:0005515
AT4G31700.2	3109	1834	1998	2121	1870	1827	2244	2299	2368	2231	3823	3326	0.26	-0.3	-0.64	-0.8	-0.65	0.1	-0.32	ribosomal protein S6	LOC_Os07g42950.1	40S ribosomal protein S6, putative, expressed	PF01092	PTHR11502	KOG1646		K02991	GO:0005730,GO:0005886,GO:0009507,GO:0016020,GO:0022626,GO:0022627,GO:0006412,GO:0040007,GO:0003735,GO:0005622,GO:0005840
AT1G75380.1	3107	3151	3355	3294	3582	3775	2858	2817	4006	3854	3241	3276	-0.09	0.37	0.27	0.03	-0.2	-0.33	-0.1	bifunctional nuclease in basal defense response 1	LOC_Os08g26870.3	wound responsive protein, putative, expressed	PF02151,PF02577					GO:0050832,GO:0005515,GO:0006289,GO:0004518,GO:0003677
AT2G05440.4	3099	2592	5443	6661	3237	3577	3292	4447	4049	1221	3518	3689	-1.09	-0.18	-0.45	0.75	0.1	0.11	0.37	GLYCINE RICH PROTEIN 9			PF07172					GO:0012505,GO:0008150,GO:0003674
AT3G27090.2	3090	2512	1620	1657	2431	2334	1618	1759	2515	2406	1841	1922	0.77	0.5	0.39	-0.2	-0.16	0.19	-0.05
AT5G25560.5	3082	3671	2230	2106	3238	3276	2440	2277	2716	2928	1696	1852	0.64	0.47	0.67	0.29	0.41	0.26	0.21
AT2G05440.9	3080	2567	5421	6632	3223	3567	3274	4416	4029	1214	3492	3664	-1.09	-0.18	-0.45	0.75	0.1	0.11	0.37
AT5G44130.1	3080	3870	3099	3920	3541	3275	3803	4752	1616	1363	1648	1766	-0.01	-0.33	-0.2	1.04	1.33	1.22	1.19	FASCICLIN-like arabinogalactan protein 13 precursor	LOC_Os05g48890.1	fasciclin domain containing protein, expressed	PF02469	PTHR10900				GO:0005886,GO:0009505,GO:0031225,GO:0046658,GO:0003674
AT1G63480.3	3075	3893	2410	3784	2181	3768	3672	5275	4083	3977	3349	3499	0.17	-0.59	0.23	-0.15	0.39	-0.21	-0.44
AT1G02930.1	3073	2212	889	871	4166	4089	1728	1870	4926	4628	1334	1455	1.59	1.2	1.78	-0.66	0.37	-0.85	-0.21	glutathione S-transferase 6	LOC_Os01g27340.1	glutathione S-transferase, putative, expressed	PF02798,PF00043	PTHR11260,PTHR11260:SF55	KOG0867			GO:0005618,GO:0005737,GO:0005739,GO:0005773,GO:0006950,GO:0006979,GO:0009407,GO:0009414,GO:0009651,GO:0042742,GO:0046686,GO:0004364,GO:0005507,GO:0043295,GO:0050897,GO:0005515
AT1G48300.1	3073	2659	2426	2323	2930	2897	2345	2218	2349	2369	2549	2436	0.27	0.35	-0.08	-0.07	-0.13	0.28	0.3		LOC_Os05g04620.1	expressed protein						GO:0012505,GO:0008150,GO:0003674
AT4G34050.3	3072	2518	2356	2572	2829	2703	2513	2743	3170	3143	2640	2489	0.18	0.07	0.3	-0.06	0.04	-0.18	-0.19
AT5G25560.4	3069	3661	2217	2099	3219	3263	2431	2268	2705	2914	1686	1851	0.64	0.46	0.67	0.29	0.41	0.26	0.21	CHY-type/CTCHY-type/RING-type Zinc finger protein	LOC_Os01g52110.1	RING finger and CHY zinc finger domain-containing protein 1, putative, expressed	PF00097,PF05495	PTHR21319	KOG1940			GO:0008270
AT3G11940.1	3069	2066	2065	2156	2085	2174	2387	2217	2419	2363	3551	3041	0.28	-0.11	-0.46	-0.64	-0.52	0.1	-0.17	ribosomal protein 5A	LOC_Os11g29190.2	40S ribosomal protein S5, putative, expressed	PF00177	PTHR11205,PTHR11205:SF1	KOG3291			GO:0005618,GO:0005773,GO:0005840,GO:0005886,GO:0009507,GO:0022626,GO:0022627,GO:0006412,GO:0003735,GO:0005622,GO:0015935
AT4G34050.1	3069	2515	2356	2571	2826	2703	2513	2742	3170	3142	2640	2487	0.18	0.07	0.3	-0.06	0.04	-0.18	-0.19	S-adenosyl-L-methionine-dependent methyltransferases superfamily protein	LOC_Os06g06980.1	caffeoyl-CoA O-methyltransferase, putative, expressed	PF01596	PTHR10509	KOG1663	2.1.1.104	K00588	GO:0005829,GO:0009805,GO:0046686,GO:0042409,GO:0008171
AT1G08380.1	3068	1370	2586	3057	2021	2078	2445	2721	3077	2486	5218	4409	-0.35	-0.33	-0.79	-0.77	-0.9	-0.33	-0.44	photosystem I subunit O	LOC_Os04g33830.1	membrane protein, putative, expressed					K14332	GO:0009507,GO:0009522,GO:0009579,GO:0009651,GO:0009768,GO:0003674
AT1G77760.1	3051	3930	5321	5347	2495	2627	5408	4721	3354	3525	4206	4036	-0.61	-0.98	-0.26	0.37	0.3	0.02	-0.43	nitrate reductase 1	LOC_Os08g36480.1	nitrate reductase, putative, expressed	PF03404,PF00175,PF00174,PF00173,PF00970	PTHR19370:SF5,PTHR19370	KOG0535	1.7.1.1	K00360	GO:0005829,GO:0006809,GO:0009416,GO:0042128,GO:0005515,GO:0008940,GO:0020037,GO:0009055,GO:0055114,GO:0016491,GO:0030151
AT5G25560.6	3043	3610	2206	2080	3207	3245	2398	2242	2680	2889	1685	1831	0.63	0.48	0.66	0.29	0.4	0.26	0.21
AT5G02480.1	3037	3826	3960	4191	3011	2980	3833	4162	3941	4164	3578	3963	-0.25	-0.42	0.1	0.11	0.08	-0.24	-0.44	HSP20-like chaperones superfamily protein	LOC_Os01g05790.1	SLT1 protein, putative, expressed						GO:0005575
AT2G10940.2	3035	3432	5559	6049	3279	3698	6240	6525	4845	4638	7581	7309	-0.84	-0.87	-0.65	-0.36	-0.22	-0.55	-0.44	Bifunctional inhibitor/lipid-transfer protein/seed storage 2S albumin superfamily protein	LOC_Os06g43600.1	LTPL129 - Protease inhibitor/seed storage/LTP family protein precursor, expressed						GO:0009507,GO:0009535,GO:0016020,GO:0048046,GO:0006869,GO:0008289
AT2G05440.3	3034	2531	5385	6590	3199	3546	3244	4379	3985	1198	3456	3637	-1.11	-0.18	-0.45	0.76	0.1	0.1	0.38	GLYCINE RICH PROTEIN 9			PF07172					GO:0012505,GO:0008150,GO:0003674
AT2G18190.1	3030	2060	41	48	1994	2253	223	203	2685	2691	62	55	5.85	3.32	5.51	-0.41	1.86	-0.08	-0.34	P-loop containing nucleoside triphosphate hydrolases superfamily protein	LOC_Os01g42030.1	mitochondrial chaperone BCS1, putative, expressed	PF00004	PTHR23070,PTHR23070:SF1	KOG0743			GO:0012505,GO:0009651,GO:0000166,GO:0005524,GO:0016887,GO:0017111
AT2G27530.1	3027	2337	2197	2430	2179	2061	2654	3187	2553	2523	3869	3709	0.21	-0.46	-0.58	-0.71	-0.38	0.08	-0.26	Ribosomal protein L1p/L10e family	LOC_Os02g21660.1	L1P family of ribosomal proteins domain containing protein, expressed	PF00687	PTHR23105:SF4,PTHR23105	KOG1570			GO:0015934,GO:0022625,GO:0022626,GO:0006412,GO:0009955,GO:0048569,GO:0003723,GO:0003735
AT4G23400.1	3027	2899	3300	3495	3633	3510	3149	3223	2822	2577	2719	2672	-0.2	0.16	0	0.33	0.24	0.13	0.4	plasma membrane intrinsic protein 1;5	LOC_Os04g47220.1	aquaporin protein, putative, expressed	PF00230	PTHR19139,PTHR19139:SF55	KOG0223		K09872	GO:0005886,GO:0016020,GO:0006810,GO:0009651,GO:0015250,GO:0005215
AT1G66240.1	3026	1726	1468	1697	2260	1958	1596	2143	2166	1725	2084	2142	0.59	0.17	-0.12	-0.42	-0.18	0.29	0.12	homolog of anti-oxidant 1	LOC_Os08g10480.1	heavy metal-associated domain containing protein, expressed	PF00403	PTHR22814,PTHR22814:SF15	KOG1603			GO:0012505,GO:0030001,GO:0046872
AT4G32410.1	3025	5398	5963	6320	5243	6084	5619	5213	4527	4879	3090	3504	-0.54	0.06	0.51	0.9	0.72	-0.16	0.27	cellulose synthase 1	LOC_Os05g08370.1	CESA1 - cellulose synthase, expressed	PF03552	PTHR13301,PTHR13301:SF21		2.4.1.12	K10999	GO:0005794,GO:0005886,GO:0009832,GO:0009833,GO:0030244,GO:0042538,GO:0016757,GO:0016759,GO:0016760,GO:0016020
AT2G27860.1	3022	2853	2453	2491	2822	2952	2641	2385	2887	3018	2627	2556	0.25	0.2	0.19	-0.07	-0.04	-0.01	-0.03	UDP-D-apiose/UDP-D-xylose synthase 1	LOC_Os01g73790.1	NAD dependent epimerase/dehydratase family protein, putative, expressed	PF01370	PTHR10366,PTHR10366:SF147	KOG1429		K12449	GO:0005737,GO:0009226,GO:0048040,GO:0051287,GO:0003824,GO:0050662,GO:0044237
AT1G27540.2	3022	2467	2298	2323	2879	2772	2556	2282	2559	2657	2493	2252	0.25	0.22	0.14	-0.04	0.03	0.07	0.12	Protein of unknown function (DUF295)	LOC_Os01g22430.1	OsFBDUF3 - F-box and DUF domain containing protein, expressed	PF03478					GO:0008150,GO:0003674
AT5G25560.2	3022	3502	2138	2012	3123	3153	2330	2121	2617	2821	1663	1772	0.65	0.5	0.66	0.27	0.37	0.26	0.21	CHY-type/CTCHY-type/RING-type Zinc finger protein	LOC_Os01g52110.5	RING finger and CHY zinc finger domain-containing protein 1, putative, expressed	PF00097,PF05495	PTHR21319	KOG1940			GO:0008270
AT2G05440.5	3022	2500	5394	6583	3207	3545	3233	4345	3965	1199	3438	3625	-1.12	-0.17	-0.45	0.76	0.1	0.1	0.39	GLYCINE RICH PROTEIN 9			PF07172					GO:0012505,GO:0008150,GO:0003674
AT4G09000.2	3021	3052	3228	3114	3100	3207	3244	3170	3205	3244	3306	3253	-0.06	-0.02	-0.02	-0.05	-0.03	-0.09	-0.03	general regulatory factor 1	LOC_Os04g38870.5	14-3-3 protein, putative, expressed	PF00244	PTHR18860	KOG0841			GO:0005634,GO:0005773,GO:0005829,GO:0005886,GO:0009507,GO:0016020,GO:0048046,GO:0046686,GO:0045309,GO:0019904
AT3G57410.1	3021	4421	4441	4619	4091	4578	4316	4262	4144	4377	2920	3218	-0.28	0.02	0.47	0.56	0.48	-0.2	0.02	villin 3	LOC_Os03g24220.2	villin protein, putative, expressed	PF00626,PF02209	PTHR11977,PTHR11977:SF9	KOG0443			GO:0005575,GO:0007010,GO:0051014,GO:0051017,GO:0003779,GO:0051015
AT4G40060.1	3021	3225	2268	3044	2395	3225	2964	3829	3420	3414	2917	2921	0.23	-0.27	0.23	-0.14	0.22	-0.13	-0.28	homeobox protein 16	LOC_Os09g29460.1	homeobox associated leucine zipper, putative, expressed	PF02183,PF00046	PTHR24326,PTHR24326:SF218	KOG0483		K09338	GO:0005634,GO:0006355,GO:0009637,GO:0030308,GO:0045941,GO:0048510,GO:0048573,GO:0003700,GO:0016563,GO:0043565,GO:0003677
AT3G46620.1	3018	2445	2793	2698	1652	1720	2258	2023	2697	2559	1857	1741	-0.01	-0.34	0.55	0.61	0.25	0.06	-0.64	zinc finger (C3HC4-type RING finger) family protein	LOC_Os05g01940.1	zinc finger, RING-type, putative, expressed	PF06547,PF00097	PTHR22763				GO:0010200,GO:0008270
AT5G13180.1	3016	2044	889	857	2329	2052	1194	1364	2145	2125	992	1006	1.53	0.78	1.1	-0.19	0.36	0.24	0.04	NAC domain containing protein 83	LOC_Os03g21060.1	No apical meristem protein, putative, expressed	PF02365					GO:0005575,GO:0007275,GO:0010089,GO:0003700,GO:0005515,GO:0016564,GO:0003677,GO:0006355
AT3G55770.1	3017	2242	2134	2305	2409	2320	2438	2548	2015	1812	2376	2206	0.24	-0.08	-0.26	-0.05	0.12	0.46	0.3	GATA type zinc finger transcription factor family protein	LOC_Os03g15940.1	OsWLIM2 - LIM domain protein, putative actin-binding protein and transcription factor, expressed	PF00412	PTHR24206,PTHR24206:SF66	KOG1700			GO:0005575,GO:0008150,GO:0008270
AT4G15530.3	3014	3692	2214	2205	3834	3987	2428	2120	3221	3499	1162	1096	0.6	0.78	1.57	0.97	1.01	0	0.22	pyruvate orthophosphate dikinase	LOC_Os05g33570.1	pyruvate, phosphate dikinase, chloroplast precursor, putative, expressed	PF02896,PF01326,PF00391	PTHR22931,PTHR22931:SF9		2.7.9.1	K01006	GO:0005634,GO:0005829,GO:0009507,GO:0009570,GO:0009646,GO:0016310,GO:0016301,GO:0050242,GO:0016772,GO:0005524
AT4G15530.7	3014	3696	2217	2203	3836	3985	2429	2123	3223	3505	1164	1095	0.6	0.78	1.57	0.97	1.01	0	0.22
AT4G15530.4	3012	3688	2213	2203	3831	3989	2428	2119	3221	3500	1163	1096	0.6	0.78	1.57	0.97	1.01	0	0.22	pyruvate orthophosphate dikinase	LOC_Os05g33570.1	pyruvate, phosphate dikinase, chloroplast precursor, putative, expressed	PF02896,PF01326,PF00391	PTHR22931,PTHR22931:SF9		2.7.9.1	K01006	GO:0005634,GO:0005829,GO:0009507,GO:0009570,GO:0009646,GO:0016310,GO:0016301,GO:0050242,GO:0016772,GO:0005524
AT3G57410.2	3012	4409	4416	4589	4057	4555	4289	4205	4129	4347	2918	3198	-0.28	0.02	0.47	0.56	0.47	-0.19	0.02
AT4G15530.1	3012	3689	2213	2203	3830	3989	2428	2119	3221	3500	1163	1095	0.6	0.78	1.57	0.97	1.01	0	0.22	pyruvate orthophosphate dikinase	LOC_Os05g33570.1	pyruvate, phosphate dikinase, chloroplast precursor, putative, expressed	PF02896,PF01326,PF00391	PTHR22931,PTHR22931:SF9		2.7.9.1	K01006	GO:0005634,GO:0005829,GO:0009507,GO:0009570,GO:0009646,GO:0016310,GO:0016301,GO:0050242,GO:0016772,GO:0005524
AT4G15530.6	3011	3689	2213	2201	3830	3984	2428	2118	3218	3499	1164	1093	0.6	0.78	1.57	0.97	1.01	0	0.22	pyruvate orthophosphate dikinase	LOC_Os05g33570.1	pyruvate, phosphate dikinase, chloroplast precursor, putative, expressed	PF02896,PF01326,PF00391	PTHR22931,PTHR22931:SF9		2.7.9.1	K01006	GO:0005634,GO:0005829,GO:0009507,GO:0009570,GO:0009646,GO:0016310,GO:0016301,GO:0050242,GO:0016772,GO:0005524
AT4G15530.5	3011	3689	2214	2200	3832	3986	2430	2120	3220	3503	1164	1094	0.6	0.78	1.57	0.97	1.01	0	0.22	pyruvate orthophosphate dikinase	LOC_Os05g33570.1	pyruvate, phosphate dikinase, chloroplast precursor, putative, expressed	PF02896,PF01326,PF00391	PTHR22931,PTHR22931:SF9		2.7.9.1	K01006	GO:0005634,GO:0005829,GO:0009507,GO:0009570,GO:0009646,GO:0016310,GO:0016301,GO:0050242,GO:0016772,GO:0005524
AT3G57410.7	3009	4367	4395	4541	4049	4539	4259	4171	4104	4337	2911	3195	-0.28	0.03	0.47	0.55	0.47	-0.19	0.02
AT3G57410.4	3007	4401	4409	4573	4048	4545	4279	4198	4112	4332	2916	3196	-0.28	0.02	0.47	0.56	0.47	-0.19	0.03
AT1G57660.1	3005	2175	2690	2956	2153	2280	2746	3116	2585	2213	4444	4172	-0.12	-0.4	-0.84	-0.61	-0.56	0.11	-0.11	Translation protein SH3-like family protein	LOC_Os03g04750.1	60S ribosomal protein L21-2, putative, expressed	PF01157	PTHR20981	KOG1732		K02889	GO:0005622,GO:0005840,GO:0006412,GO:0003735
AT2G05440.1	3003	2486	5385	6567	3203	3537	3222	4332	3952	1195	3424	3615	-1.12	-0.16	-0.45	0.76	0.1	0.09	0.39	GLYCINE RICH PROTEIN 9			PF07172					GO:0012505,GO:0008150,GO:0003674
AT3G25920.1	3003	2213	2134	2267	2476	2373	2150	2382	2608	2586	3200	2970	0.25	0.1	-0.25	-0.49	-0.45	0.01	-0.1	ribosomal protein L15	LOC_Os03g12020.1	50S ribosomal protein L15, chloroplast precursor, putative, expressed	PF00828	PTHR12934,PTHR12934:SF2	KOG0846		K02876	GO:0000311,GO:0009507,GO:0009570,GO:0006412,GO:0003735,GO:0015934
AT2G05510.1	3001	2401	5944	7748	3179	3045	4139	5532	4804	1425	4278	4805	-1.34	-0.64	-0.54	0.59	0.09	-0.21	0	Glycine-rich protein family			PF07172					GO:0012505,GO:0008150,GO:0003674
AT1G09970.2	2991	3574	4215	3989	3969	4129	3387	2906	3984	4309	2740	2760	-0.32	0.36	0.59	0.58	0.19	-0.34	-0.03	Leucine-rich receptor-like protein kinase family protein	LOC_Os12g43640.1	receptor-like protein kinase HAIKU2 precursor, putative, expressed	PF00069,PF00560,PF08263	PTHR24420,PTHR24420:SF800	KOG1187			GO:0005886,GO:0070825,GO:0006468,GO:0006979,GO:0007169,GO:0009845,GO:0046777,GO:0004672,GO:0004674,GO:0005524,GO:0016301,GO:0005515
AT3G26580.1	2990	3848	2237	3199	2667	2732	3002	3852	4068	3465	2483	2902	0.33	-0.34	0.48	0.01	0.35	-0.14	-0.48	Tetratricopeptide repeat (TPR)-like superfamily protein	LOC_Os03g31490.1	expressed protein						GO:0009535,GO:0008150,GO:0005515
AT2G27530.2	2988	2287	2152	2389	2146	2029	2610	3094	2509	2476	3799	3624	0.22	-0.45	-0.57	-0.71	-0.38	0.08	-0.26	Ribosomal protein L1p/L10e family	LOC_Os02g21660.1	L1P family of ribosomal proteins domain containing protein, expressed	PF00687	PTHR23105:SF4,PTHR23105	KOG1570			GO:0015934,GO:0022625,GO:0022626,GO:0006412,GO:0009955,GO:0048569,GO:0003723,GO:0003735
AT2G47170.1	2987	2158	1823	2008	2147	2124	2191	2042	2541	2337	2810	2525	0.43	0.01	-0.13	-0.48	-0.33	0.08	-0.19	Ras-related small GTP-binding family protein	LOC_Os07g12170.1	ADP-ribosylation factor, putative, expressed	PF00025	PTHR11711	KOG0070		K07977	GO:0005798,GO:0006499,GO:0005525,GO:0016004,GO:0005622,GO:0007264
AT3G50820.1	2985	1746	2717	2940	2262	2225	2703	2560	3172	3028	4914	3939	-0.26	-0.23	-0.51	-0.65	-0.75	-0.39	-0.47	photosystem II subunit O-2	LOC_Os01g31690.1	oxygen-evolving enhancer protein 1, chloroplast precursor, putative, expressed	PF01716				K02716	GO:0009507,GO:0009535,GO:0009543,GO:0009570,GO:0009579,GO:0009654,GO:0010287,GO:0030095,GO:0031977,GO:0010205,GO:0010207,GO:0019684,GO:0035304,GO:0042549,GO:0008266,GO:0010242,GO:0005509,GO:0015979,GO:0009523,GO:0019898
AT3G57410.6	2984	4365	4388	4566	4031	4535	4265	4209	4106	4331	2879	3168	-0.28	0.02	0.48	0.57	0.49	-0.2	0.02
AT1G04270.1	2983	1559	1673	1874	1882	1566	1973	2274	2012	1806	3293	3021	0.36	-0.3	-0.73	-0.83	-0.57	0.25	-0.15	cytosolic ribosomal protein S15	LOC_Os07g08660.1	40S ribosomal protein S15, putative, expressed	PF00203	PTHR11880	KOG0898			GO:0005886,GO:0022626,GO:0022627,GO:0006412,GO:0003735,GO:0005840
AT4G29900.1	2981	5574	2589	2789	4446	5149	2909	2958	4493	4689	1476	1755	0.67	0.71	1.51	0.74	0.86	-0.1	0.06	autoinhibited Ca(2+)-ATPase 10	LOC_Os04g51610.1	calcium-transporting ATPase, plasma membrane-type, putative, expressed	PF00689,PF12515,PF00702,PF00690,PF00122	PTHR24093,PTHR24093:SF73	KOG0204	3.6.3.8	K01537	GO:0005886,GO:0048281,GO:0048367,GO:0005388,GO:0005516,GO:0000166,GO:0046872,GO:0003824,GO:0008152,GO:0016020,GO:0015662,GO:0006812,GO:0006754
AT2G05440.6	2981	2470	5364	6547	3182	3526	3206	4321	3933	1185	3412	3603	-1.13	-0.17	-0.45	0.76	0.1	0.09	0.39	GLYCINE RICH PROTEIN 9			PF07172					GO:0012505,GO:0008150,GO:0003674
AT3G22200.2	2980	3004	2447	2591	3184	3216	2465	2512	3196	3269	1813	1933	0.25	0.36	0.79	0.43	0.41	-0.11	-0.01	Pyridoxal phosphate (PLP)-dependent transferases superfamily protein	LOC_Os04g52450.1	aminotransferase, putative, expressed	PF00202	PTHR11986,PTHR11986:SF24	KOG1404			GO:0005739,GO:0005886,GO:0006540,GO:0006979,GO:0009450,GO:0009860,GO:0009865,GO:0010033,GO:0010154,GO:0010183,GO:0019484,GO:0022621,GO:0046686,GO:0003867,GO:0008270,GO:0034387,GO:0050897,GO:0008483,GO:0030170
AT4G27960.1	2979	1721	1517	1536	1859	1865	1749	1782	1980	1815	2441	2109	0.62	0.08	-0.26	-0.58	-0.37	0.31	-0.03	ubiquitin conjugating enzyme 9	LOC_Os02g16040.1	ubiquitin-conjugating enzyme, putative, expressed	PF00179	PTHR24068	KOG0417			GO:0012505,GO:0006511,GO:0004842,GO:0016881
AT3G11130.1	2979	6300	6703	6509	5053	6839	6376	5523	6341	7173	3344	3747	-0.51	0	0.93	0.9	0.75	-0.54	-0.18	Clathrin, heavy chain	LOC_Os11g01380.1	clathrin heavy chain, putative, expressed	PF01394,PF00637,PF09268	PTHR10292	KOG0985		K04646	GO:0005773,GO:0005886,GO:0006886,GO:0016192,GO:0005198,GO:0005488,GO:0030130,GO:0030132
AT4G31180.1	2979	3191	1643	1612	3058	3197	1659	1499	3077	3213	1431	1358	0.92	0.99	1.17	0.22	0.18	-0.03	-0.01	Class II aminoacyl-tRNA and biotin synthetases superfamily protein	LOC_Os02g46130.1	tRNA synthetases class II domain containing protein, expressed	PF00152,PF01336	PTHR22594:SF10,PTHR22594	KOG0556	6.1.1.12	K01876	GO:0005737,GO:0009507,GO:0006422,GO:0046686,GO:0000166,GO:0003676,GO:0004812,GO:0004815,GO:0005524,GO:0006418,GO:0006412
AT5G10360.1	2975	2223	2576	2670	2421	2433	2701	2653	2503	2361	3503	3262	-0.01	-0.14	-0.48	-0.37	-0.34	0.1	0	Ribosomal protein S6e	LOC_Os07g42950.1	40S ribosomal protein S6, putative, expressed	PF01092	PTHR11502	KOG1646		K02991	GO:0005886,GO:0022626,GO:0022627,GO:0006412,GO:0009793,GO:0040007,GO:0003735,GO:0005622,GO:0005840
AT2G05440.7	2973	2444	5360	6530	3194	3523	3196	4287	3908	1183	3392	3588	-1.13	-0.16	-0.46	0.77	0.1	0.09	0.4	GLYCINE RICH PROTEIN 9			PF07172					GO:0012505,GO:0008150,GO:0003674
AT3G55770.4	2972	2217	2091	2267	2374	2295	2386	2528	1998	1803	2308	2171	0.25	-0.07	-0.24	-0.04	0.13	0.45	0.3	GATA type zinc finger transcription factor family protein	LOC_Os03g15940.1	OsWLIM2 - LIM domain protein, putative actin-binding protein and transcription factor, expressed	PF00412	PTHR24206,PTHR24206:SF66	KOG1700			GO:0005575,GO:0008150,GO:0008270
AT4G31180.2	2972	3164	1633	1603	3039	3176	1653	1487	3065	3194	1423	1349	0.92	0.99	1.18	0.22	0.18	-0.03	-0.01	Class II aminoacyl-tRNA and biotin synthetases superfamily protein	LOC_Os02g46130.1	tRNA synthetases class II domain containing protein, expressed	PF00152,PF01336	PTHR22594:SF10,PTHR22594	KOG0556	6.1.1.12	K01876	GO:0005737,GO:0009507,GO:0006422,GO:0046686,GO:0000166,GO:0003676,GO:0004812,GO:0004815,GO:0005524,GO:0006418,GO:0006412
AT5G28840.1	2972	3124	3324	3385	3130	3074	3249	3384	2862	2775	3007	3268	-0.14	-0.1	-0.15	0.1	0.08	0.11	0.14	GDP-D-mannose 3\',5\'-epimerase	LOC_Os10g28200.1	NAD dependent epimerase/dehydratase family protein, putative, expressed	PF01370	PTHR10366,PTHR10366:SF35	KOG1429	5.1.3.-,5.1.3.18	K10046	GO:0005575,GO:0009225,GO:0019853,GO:0003824,GO:0047918,GO:0051287,GO:0050662,GO:0044237
AT3G17020.1	2971	1988	1528	1792	2032	2062	1810	2120	2475	2182	2144	1985	0.58	0.06	0.17	-0.31	-0.07	0.09	-0.19	Adenine nucleotide alpha hydrolases-like superfamily protein	LOC_Os05g06500.1	universal stress protein domain containing protein, putative, expressed	PF00582					GO:0005886,GO:0006950,GO:0009409,GO:0003674
AT4G29350.1	2971	1965	2002	2291	2362	2136	1887	2107	2646	2282	2512	2410	0.2	0.17	0	-0.2	-0.3	0	-0.13	profilin 2	LOC_Os10g17660.1	profilin domain containing protein, expressed	PF00235	PTHR11604	KOG1755			GO:0005737,GO:0005886,GO:0009507,GO:0015629,GO:0007010,GO:0008154,GO:0003779,GO:0005515,GO:0030036
AT1G02930.2	2971	2159	868	853	4078	3995	1680	1827	4799	4498	1270	1390	1.58	1.2	1.81	-0.63	0.4	-0.86	-0.2	glutathione S-transferase 6	LOC_Os01g27340.1	glutathione S-transferase, putative, expressed	PF02798,PF00043	PTHR11260,PTHR11260:SF55	KOG0867			GO:0005618,GO:0005737,GO:0005739,GO:0005773,GO:0006950,GO:0006979,GO:0009407,GO:0009414,GO:0009651,GO:0042742,GO:0046686,GO:0004364,GO:0005507,GO:0043295,GO:0050897,GO:0005515
AT1G07140.1	2970	2220	2016	2059	2419	2160	2279	2191	2549	2280	2674	2527	0.35	0.03	-0.11	-0.35	-0.22	0.1	-0.08	Pleckstrin homology (PH) domain superfamily protein	LOC_Os03g18180.1	ranBP1 domain containing protein, expressed	PF00638	PTHR23138,PTHR23138:SF10	KOG0864			GO:0005575,GO:0000060,GO:0046907,GO:0008536
AT1G78080.1	2963	2738	2482	2436	2325	2316	2169	2083	2177	2186	2399	2308	0.21	0.13	-0.11	0.06	-0.15	0.39	0.09	related to AP2 4	LOC_Os02g51670.1	ethylene-responsive transcription factor, putative, expressed	PF00847				K09286	GO:0005634,GO:0006355,GO:0006970,GO:0009414,GO:0009416,GO:0009651,GO:0009873,GO:0010017,GO:0071472,GO:0003677,GO:0003700
AT1G17290.1	2960	3680	2104	2097	3769	3881	2302	2165	4508	4654	1859	1939	0.66	0.78	1.27	0.15	0.23	-0.46	-0.26	alanine aminotransferas	LOC_Os07g42600.1	aminotransferase, classes I and II, domain containing protein, expressed	PF00155	PTHR11751:SF29,PTHR11751	KOG0258	2.6.1.2	K00814	GO:0005739,GO:0009507,GO:0001666,GO:0019481,GO:0046686,GO:0004021,GO:0005524,GO:0030170,GO:0009058,GO:0016740,GO:0016769
AT3G44110.2	2959	3319	2837	2895	3347	3365	2900	2956	3658	3685	2378	2367	0.13	0.2	0.63	0.27	0.3	-0.23	-0.13	DNAJ homologue 3	LOC_Os03g57340.1	chaperone protein dnaJ, putative, expressed	PF00684,PF00226,PF01556	PTHR24076	KOG0712			GO:0005618,GO:0005730,GO:0005886,GO:0006457,GO:0009651,GO:0043462,GO:0005524,GO:0031072,GO:0051082
AT3G13750.1	2957	3801	5403	5444	4565	5003	3765	3493	3977	4236	4136	4059	-0.68	0.4	0	0.4	-0.18	-0.28	0.22	beta galactosidase 1	LOC_Os01g39830.1	beta-galactosidase, putative, expressed	PF02140,PF01301	PTHR23421,PTHR23421:SF33	KOG0496			GO:0005618,GO:0009505,GO:0005975,GO:0004565,GO:0004553,GO:0005529
AT5G48020.1	2955	2882	236	293	2666	2725	308	305	3063	3136	278	307	3.47	3.14	3.41	-0.14	0.07	-0.09	-0.2	2-oxoglutarate (2OG) and Fe(II)-dependent oxygenase superfamily protein	LOC_Os02g48630.1	expressed protein		PTHR10209:SF25,PTHR10209	KOG0143			GO:0005575,GO:0008150,GO:0003674
AT2G05440.8	2955	2434	5339	6515	3171	3514	3184	4281	3893	1178	3385	3579	-1.14	-0.16	-0.46	0.77	0.1	0.09	0.4	GLYCINE RICH PROTEIN 9			PF07172					GO:0012505,GO:0008150,GO:0003674
AT5G03710.1	2945	4655	1411	2997	1861	4300	3567	6155	5147	5049	3860	3244	0.79	-0.66	0.52	-0.69	0.45	-0.42	-0.73									GO:0005575,GO:0008150,GO:0003674
AT1G57860.1	2946	2133	2616	2890	2085	2232	2669	3031	2512	2153	4323	4077	-0.12	-0.4	-0.85	-0.61	-0.56	0.12	-0.11	Translation protein SH3-like family protein	LOC_Os03g04750.1	60S ribosomal protein L21-2, putative, expressed	PF01157	PTHR20981	KOG1732		K02889	GO:0005840,GO:0022625,GO:0006412,GO:0003735,GO:0005622
AT4G02480.1	2946	4801	4775	4801	4374	4980	4708	4523	4342	4805	2559	3013	-0.31	0.02	0.72	0.78	0.73	-0.24	0.03	AAA-type ATPase family protein	LOC_Os11g43970.1	AAA-type ATPase family protein, putative, expressed	PF00004	PTHR23074,PTHR23074:SF20	KOG0737			GO:0009507,GO:0000166,GO:0005524,GO:0016887,GO:0017111
AT2G14910.1	2943	2499	2949	2718	2429	2484	2832	2705	2416	2341	3228	3058	-0.06	-0.17	-0.4	-0.15	-0.18	0.19	0.05		LOC_Os03g41080.1	seed maturation protein PM23, putative, expressed						GO:0009507
AT4G35000.1	2938	2220	1121	1164	2298	2264	1189	1197	2402	2428	1544	1250	1.17	0.93	0.79	-0.29	-0.23	0.09	-0.08	ascorbate peroxidase 3	LOC_Os08g43560.1	OsAPx4 - Peroxisomal Ascorbate Peroxidase encoding gene 5,8,9, expressed	PF00141			1.11.1.11	K00434	GO:0005739,GO:0005773,GO:0005777,GO:0005778,GO:0005886,GO:0009507,GO:0009941,GO:0006979,GO:0016688,GO:0004601,GO:0020037,GO:0055114
AT4G36690.4	2938	3387	2904	2962	2945	2948	3558	3491	2198	2243	2055	2038	0.11	-0.26	0.12	0.52	0.78	0.51	0.41	U2 snRNP auxilliary factor, large subunit, splicing factor	LOC_Os11g41820.1	RNA recognition motif containing protein, expressed	PF00076	PTHR23139,PTHR23139:SF9	KOG0120			GO:0005634,GO:0000398,GO:0042742,GO:0000166,GO:0003676,GO:0003723
AT3G58680.1	2937	1750	1625	1737	2190	1973	1775	2112	2157	2031	2085	2024	0.48	0.1	0.03	-0.29	-0.08	0.16	-0.01	multiprotein bridging factor 1B	LOC_Os08g27850.1	endothelial differentiation-related factor 1, putative, expressed	PF01381,PF08523	PTHR10245	KOG3398		K03627	GO:0005634,GO:0005730,GO:0005737,GO:0006350,GO:0009723,GO:0045941,GO:0003677,GO:0003713,GO:0043565
AT1G04270.2	2937	1534	1659	1849	1864	1540	1946	2237	1980	1770	3231	2975	0.35	-0.3	-0.73	-0.82	-0.57	0.25	-0.14	cytosolic ribosomal protein S15	LOC_Os07g08660.1	40S ribosomal protein S15, putative, expressed	PF00203	PTHR11880	KOG0898			GO:0005886,GO:0022626,GO:0022627,GO:0006412,GO:0003735,GO:0005840
AT1G11860.1	2937	2520	4275	4235	3082	3209	3551	3311	3565	3563	5661	5230	-0.64	-0.13	-0.61	-0.36	-0.67	-0.39	-0.18	Glycine cleavage T-protein family	LOC_Os04g53230.1	aminomethyltransferase, putative, expressed	PF01571,PF08669	PTHR13847,PTHR13847:SF5	KOG2770	2.1.2.10	K00605	GO:0005739,GO:0009507,GO:0009941,GO:0016020,GO:0022626,GO:0048046,GO:0046686,GO:0004047,GO:0006546,GO:0005737
AT3G03340.2	2936	3530	2140	3294	2017	3436	3223	4559	3696	3627	2970	3067	0.25	-0.51	0.28	-0.15	0.37	-0.18	-0.43
AT3G03340.1	2935	3529	2139	3294	2017	3439	3221	4554	3697	3627	2969	3067	0.25	-0.51	0.28	-0.15	0.37	-0.18	-0.42	LUC7 related protein	LOC_Os03g62640.2	RNA-binding protein Luc7-like, putative, expressed	PF03194	PTHR12375,PTHR12375:SF2	KOG0796			GO:0009567
AT1G03090.2	2934	4460	2454	2538	3950	4761	2761	2654	2863	2847	1320	1439	0.57	0.69	1.05	0.86	0.97	0.37	0.61	methylcrotonyl-CoA carboxylase alpha chain, mitochondrial / 3-methylcrotonyl-CoA carboxylase 1 (MCCA)	LOC_Os12g41250.1	methylcrotonoyl-CoA carboxylase subunit alpha, mitochondrial precursor, putative, expressed	PF02785,PF00364,PF02786,PF00289	PTHR18866,PTHR18866:SF18	KOG0238	6.4.1.4	K01968	GO:0005739,GO:0022626,GO:0006552,GO:0004485,GO:0050897,GO:0003824,GO:0008152,GO:0016874,GO:0005524
AT1G11860.2	2933	2512	4257	4217	3075	3203	3546	3297	3554	3551	5654	5221	-0.64	-0.12	-0.61	-0.36	-0.67	-0.38	-0.18	Glycine cleavage T-protein family	LOC_Os04g53230.1	aminomethyltransferase, putative, expressed	PF01571,PF08669	PTHR13847,PTHR13847:SF5	KOG2770	2.1.2.10	K00605	GO:0005739,GO:0009507,GO:0009941,GO:0016020,GO:0022626,GO:0048046,GO:0046686,GO:0004047,GO:0006546,GO:0005737
AT2G30870.1	2933	1898	1755	1971	2099	2060	1921	2221	2497	2204	2545	2246	0.37	0.01	-0.03	-0.36	-0.21	0.04	-0.18	glutathione S-transferase PHI 10	LOC_Os03g04260.1	glutathione S-transferase, putative, expressed	PF02798,PF00043	PTHR11260,PTHR11260:SF55	KOG0867			GO:0005618,GO:0005737,GO:0005773,GO:0005886,GO:0009507,GO:0048046,GO:0009407,GO:0009414,GO:0046686,GO:0004364,GO:0005507,GO:0043295,GO:0009055,GO:0015035,GO:0045454,GO:0005515
AT2G38040.1	2928	3333	3521	3395	3284	3351	3116	2787	2547	2703	2403	2325	-0.14	0.17	0.15	0.55	0.32	0.25	0.34	acetyl Co-enzyme a carboxylase carboxyltransferase alpha subunit			PF03255	PTHR22855:SF3,PTHR22855		6.4.1.2	K01962	GO:0009317,GO:0009507,GO:0009570,GO:0009941,GO:0016020,GO:0006633,GO:0003989
AT2G17360.1	2929	2335	2416	2723	2126	2196	2760	2585	2314	2240	3652	3225	0.03	-0.31	-0.59	-0.42	-0.36	0.21	-0.08	Ribosomal protein S4 (RPS4A) family protein	LOC_Os01g25610.1	40S ribosomal protein S4, putative, expressed	PF08071,PF01479,PF00467,PF00900	PTHR11581	KOG0378		K02987	GO:0005886,GO:0009507,GO:0022627,GO:0006412,GO:0003735,GO:0003723,GO:0005840,GO:0005622
AT2G38040.2	2925	3330	3517	3392	3282	3348	3112	2785	2545	2703	2402	2325	-0.14	0.17	0.15	0.55	0.32	0.25	0.34	acetyl Co-enzyme a carboxylase carboxyltransferase alpha subunit			PF03255	PTHR22855:SF3,PTHR22855		6.4.1.2	K01962	GO:0009317,GO:0009507,GO:0009570,GO:0009941,GO:0016020,GO:0006633,GO:0003989
AT1G22930.1	2922	4166	3838	3942	4102	4373	3473	3239	5093	5405	2926	3085	-0.13	0.34	0.8	0.37	0.16	-0.57	-0.31	T-complex protein 11	LOC_Os04g35840.1	T-complex protein 11, putative, expressed	PF05794	PTHR12832,PTHR12832:SF2	KOG1981			GO:0008150
AT3G03340.3	2922	3521	2129	3282	2007	3428	3210	4553	3688	3620	2962	3054	0.25	-0.51	0.28	-0.15	0.37	-0.18	-0.43
AT3G62250.1	2912	1748	1746	2020	1791	1697	2216	2311	2278	1899	4049	3649	0.31	-0.38	-0.88	-1.03	-0.77	0.16	-0.26	ubiquitin 5	LOC_Os01g22490.1	40S ribosomal protein S27a, putative, expressed	PF00240,PF01599	PTHR10666	KOG0004		K02977	GO:0022627,GO:0006412,GO:0042787,GO:0003735,GO:0005622,GO:0005840,GO:0005515
AT4G30910.1	2908	2969	2024	2233	2518	2624	2348	2174	3043	3367	2215	2052	0.47	0.19	0.59	0	0.08	-0.13	-0.32	Cytosol aminopeptidase family protein	LOC_Os02g55140.1	leucine aminopeptidase, chloroplast precursor, putative, expressed	PF02789,PF00883	PTHR11963	KOG2597	3.4.11.1	K01255	GO:0009507,GO:0006508,GO:0019538,GO:0004177,GO:0008235,GO:0030145,GO:0005622
AT2G05510.4	2907	2351	5839	7667	3086	2996	4070	5453	4728	1383	4226	4744	-1.36	-0.65	-0.55	0.59	0.09	-0.22	-0.01	Glycine-rich protein family								GO:0012505,GO:0008150,GO:0003674
AT3G27090.3	2903	2280	1512	1525	2271	2192	1474	1564	2290	2212	1738	1787	0.77	0.56	0.35	-0.22	-0.21	0.2	-0.01
AT4G40030.1	2897	1925	1610	1763	1715	1733	1851	1970	1747	1649	2690	2317	0.52	-0.15	-0.56	-0.57	-0.39	0.51	0.02	Histone superfamily protein	LOC_Os03g27310.1	histone H3, putative, expressed	PF00125	PTHR11426	KOG1745		K11253	GO:0000786,GO:0006334,GO:0003677
AT2G15890.1	2894	3201	2842	2697	3104	3229	2793	2909	2329	2353	2308	2345	0.14	0.15	0.01	0.25	0.29	0.38	0.44	maternal effect embryo arrest 14	LOC_Os03g55670.1	expressed protein						GO:0009507,GO:0009793,GO:0050832,GO:0003674
AT4G27960.2	2892	1677	1486	1487	1801	1807	1699	1724	1894	1755	2377	2058	0.62	0.08	-0.28	-0.58	-0.37	0.32	-0.02	ubiquitin conjugating enzyme 9	LOC_Os02g16040.1	ubiquitin-conjugating enzyme, putative, expressed	PF00179	PTHR24068	KOG0417			GO:0012505,GO:0006511,GO:0004842,GO:0016881
AT5G46250.2	2892	2975	2055	2087	2435	2341	2218	2353	2619	2725	2065	2211	0.5	0.06	0.32	-0.05	0.1	0.13	-0.16	RNA-binding protein	LOC_Os01g55170.1	la domain containing protein, expressed	PF00076,PF05383	PTHR22792,PTHR22792:SF37	KOG1855			GO:0005634,GO:0030529,GO:0006396,GO:0000166,GO:0003676,GO:0003723
AT5G46250.3	2890	2970	2051	2085	2434	2337	2215	2352	2616	2724	2064	2209	0.5	0.06	0.32	-0.05	0.1	0.13	-0.16	RNA-binding protein	LOC_Os01g55170.1	la domain containing protein, expressed	PF00076,PF05383	PTHR22792,PTHR22792:SF37	KOG1855			GO:0005634,GO:0030529,GO:0006396,GO:0000166,GO:0003676,GO:0003723
AT4G02570.2	2883	3260	2740	2825	3307	3293	2819	2604	3359	3532	2068	2221	0.14	0.28	0.68	0.38	0.34	-0.17	-0.06	cullin 1	LOC_Os01g27150.1	cullin, putative, expressed	PF00888,PF10557	PTHR11932:SF21,PTHR11932	KOG2166			GO:0000151,GO:0000794,GO:0005634,GO:0005737,GO:0005819,GO:0009524,GO:0007049,GO:0009733,GO:0009753,GO:0009793,GO:0009867,GO:0010265,GO:0042752,GO:0005515,GO:0031625,GO:0006511,GO:0031461
AT4G02570.3	2882	3262	2739	2824	3306	3292	2818	2604	3359	3531	2067	2222	0.14	0.28	0.68	0.38	0.34	-0.17	-0.06	cullin 1	LOC_Os01g27150.1	cullin, putative, expressed	PF00888,PF10557	PTHR11932:SF21,PTHR11932	KOG2166			GO:0000151,GO:0000794,GO:0005634,GO:0005737,GO:0005819,GO:0009524,GO:0007049,GO:0009733,GO:0009753,GO:0009793,GO:0009867,GO:0010265,GO:0042752,GO:0005515,GO:0031625,GO:0006511,GO:0031461
AT4G27500.2	2882	2843	3093	2883	3117	3060	2918	2815	2797	3001	2367	2239	-0.06	0.11	0.33	0.38	0.32	-0.02	0.09
AT4G15780.1	2878	1711	1477	1498	1816	1559	1765	1809	1535	1436	2141	1967	0.63	-0.08	-0.47	-0.47	-0.2	0.63	0.18	vesicle-associated membrane protein 724	LOC_Os07g09600.1	vesicle-associated membrane protein, putative, expressed	PF00957	PTHR21136,PTHR21136:SF46	KOG0859		K08511	GO:0005886,GO:0006810,GO:0016192,GO:0003674,GO:0016021
AT4G02570.1	2875	3271	2736	2828	3301	3280	2816	2609	3365	3541	2063	2218	0.14	0.28	0.69	0.38	0.34	-0.17	-0.07	cullin 1	LOC_Os01g27150.1	cullin, putative, expressed	PF00888,PF10557	PTHR11932:SF21,PTHR11932	KOG2166			GO:0000151,GO:0000794,GO:0005634,GO:0005737,GO:0005819,GO:0009524,GO:0007049,GO:0009733,GO:0009753,GO:0009793,GO:0009867,GO:0010265,GO:0042752,GO:0005515,GO:0031625,GO:0006511,GO:0031461
AT1G07320.1	2871	2006	2500	2653	2178	2109	2487	2515	1946	1841	2980	2856	-0.08	-0.22	-0.62	-0.18	-0.22	0.37	0.18	ribosomal protein L4	LOC_Os03g15870.1	ribosomal protein L4, putative, expressed	PF00573	PTHR10746	KOG1624			GO:0000311,GO:0005634,GO:0005840,GO:0009507,GO:0009535,GO:0009547,GO:0009570,GO:0009579,GO:0016020,GO:0022626,GO:0006412,GO:0003735,GO:0008266
AT1G07320.4	2867	2005	2498	2650	2175	2106	2483	2510	1943	1840	2978	2852	-0.08	-0.22	-0.62	-0.18	-0.22	0.37	0.18	ribosomal protein L4	LOC_Os03g15870.1	ribosomal protein L4, putative, expressed	PF00573	PTHR10746	KOG1624			GO:0000311,GO:0005634,GO:0005840,GO:0009507,GO:0009535,GO:0009547,GO:0009570,GO:0009579,GO:0016020,GO:0022626,GO:0006412,GO:0003735,GO:0008266
AT2G14910.2	2867	2448	2855	2642	2355	2426	2774	2645	2358	2285	3149	2980	-0.05	-0.18	-0.4	-0.16	-0.18	0.19	0.04		LOC_Os03g41080.1	seed maturation protein PM23, putative, expressed						GO:0009507
AT1G08360.1	2864	2095	1969	2086	2045	1891	2520	2792	2172	2151	3745	3411	0.29	-0.43	-0.73	-0.82	-0.43	0.2	-0.14	Ribosomal protein L1p/L10e family	LOC_Os02g21660.1	L1P family of ribosomal proteins domain containing protein, expressed	PF00687	PTHR23105:SF4,PTHR23105	KOG1570		K02865	GO:0005840,GO:0005886,GO:0022625,GO:0022626,GO:0006396,GO:0006412,GO:0003723,GO:0003735,GO:0015934
AT2G42500.2	2865	3266	2242	3066	2221	3254	3118	3959	3407	3291	3006	3001	0.21	-0.37	0.16	-0.18	0.24	-0.13	-0.29	protein phosphatase 2A-3	LOC_Os03g59060.1	OsPP2Ac-2 - Phosphatase 2A isoform 2 belonging to family 2, expressed	PF00149	PTHR11668,PTHR11668:SF21	KOG0371	3.1.3.16	K04382	GO:0005634,GO:0005737,GO:0005886,GO:0008150,GO:0004722,GO:0016787
AT1G07320.2	2862	2004	2494	2649	2176	2104	2481	2505	1939	1839	2976	2852	-0.08	-0.22	-0.63	-0.18	-0.23	0.36	0.18	ribosomal protein L4	LOC_Os03g15870.1	ribosomal protein L4, putative, expressed	PF00573	PTHR10746	KOG1624			GO:0000311,GO:0005634,GO:0005840,GO:0009507,GO:0009535,GO:0009547,GO:0009570,GO:0009579,GO:0016020,GO:0022626,GO:0006412,GO:0003735,GO:0008266
AT3G55770.6	2858	2131	2020	2194	2302	2206	2317	2463	1938	1744	2233	2096	0.24	-0.08	-0.23	-0.04	0.14	0.44	0.29	GATA type zinc finger transcription factor family protein	LOC_Os03g15940.1	OsWLIM2 - LIM domain protein, putative actin-binding protein and transcription factor, expressed	PF00412	PTHR24206,PTHR24206:SF66				GO:0005575,GO:0008150,GO:0008270
AT1G22930.2	2854	3931	3625	3695	3852	4104	3239	2997	4801	5090	2853	2970	-0.11	0.35	0.76	0.33	0.1	-0.54	-0.31	T-complex protein 11	LOC_Os04g35840.1	T-complex protein 11, putative, expressed	PF05794	PTHR12832,PTHR12832:SF2	KOG1981			GO:0008150
AT2G30740.5	2854	3351	2281	3258	2068	3332	3173	4203	3453	3435	3101	3037	0.16	-0.45	0.17	-0.15	0.26	-0.15	-0.35
AT1G55490.2	2853	3055	5162	5060	2949	2903	4907	4770	3781	3861	4319	4526	-0.79	-0.73	-0.21	0.21	0.13	-0.37	-0.38	chaperonin 60 beta	LOC_Os06g02380.1	T-complex protein, putative, expressed	PF00118	PTHR11353:SF8,PTHR11353	KOG0356			GO:0005886,GO:0009507,GO:0009570,GO:0009941,GO:0010319,GO:0016020,GO:0022626,GO:0048046,GO:0006457,GO:0008219,GO:0009409,GO:0009627,GO:0051085,GO:0005515,GO:0005524,GO:0044267
AT5G46250.1	2853	2944	2041	2057	2415	2322	2199	2324	2598	2708	2035	2177	0.5	0.07	0.33	-0.04	0.1	0.13	-0.16	RNA-binding protein	LOC_Os01g55170.1	la domain containing protein, expressed	PF00076,PF05383	PTHR22792,PTHR22792:SF37	KOG1855			GO:0005634,GO:0030529,GO:0006396,GO:0000166,GO:0003676,GO:0003723
AT5G19140.1	2853	2158	2727	2722	2676	2410	2885	2921	2876	2756	3467	3247	-0.12	-0.19	-0.25	-0.3	-0.21	-0.17	-0.15	Aluminium induced protein with YGL and LRDR motifs	LOC_Os11g05050.1	stem-specific protein TSJT1, putative, expressed	PF12481,PF12504	PTHR11772				GO:0005886,GO:0009733,GO:0010044,GO:0003674
AT2G30740.7	2853	3350	2279	3254	2066	3330	3173	4202	3454	3432	3103	3037	0.16	-0.45	0.17	-0.15	0.26	-0.15	-0.35
AT2G30740.6	2849	3344	2275	3247	2061	3325	3165	4192	3451	3426	3099	3032	0.17	-0.45	0.17	-0.15	0.26	-0.15	-0.35
AT4G02570.4	2848	3181	2641	2732	3210	3226	2740	2521	3264	3443	2040	2183	0.17	0.29	0.67	0.35	0.32	-0.15	-0.06	cullin 1	LOC_Os01g27150.1	cullin, putative, expressed	PF00888,PF10557	PTHR11932:SF21,PTHR11932	KOG2166			GO:0000151,GO:0000794,GO:0005634,GO:0005737,GO:0005819,GO:0009524,GO:0007049,GO:0009733,GO:0009753,GO:0009793,GO:0009867,GO:0010265,GO:0042752,GO:0005515,GO:0031625,GO:0006511,GO:0031461
AT2G30740.8	2847	3347	2272	3245	2061	3327	3164	4191	3448	3422	3097	3030	0.17	-0.45	0.17	-0.15	0.26	-0.15	-0.35
AT2G30740.9	2847	3342	2271	3243	2058	3325	3161	4186	3446	3421	3096	3028	0.17	-0.45	0.16	-0.15	0.26	-0.15	-0.35
AT1G03090.1	2842	4237	2334	2390	3751	4511	2633	2505	2703	2697	1277	1371	0.58	0.69	1.03	0.84	0.96	0.39	0.61	methylcrotonyl-CoA carboxylase alpha chain, mitochondrial / 3-methylcrotonyl-CoA carboxylase 1 (MCCA)	LOC_Os12g41250.1	methylcrotonoyl-CoA carboxylase subunit alpha, mitochondrial precursor, putative, expressed	PF02785,PF00364,PF02786,PF00289	PTHR18866,PTHR18866:SF18	KOG0238	6.4.1.4	K01968	GO:0005739,GO:0022626,GO:0006552,GO:0004485,GO:0050897,GO:0003824,GO:0008152,GO:0016874,GO:0005524
AT5G64570.1	2837	3675	4918	4843	3875	4119	3664	3316	4216	4280	3471	3635	-0.58	0.2	0.26	0.46	-0.03	-0.38	-0.09	beta-D-xylosidase 4	LOC_Os04g54810.1	beta-D-xylosidase, putative, expressed	PF00933,PF01915					GO:0005618,GO:0048046,GO:0045493,GO:0004553,GO:0009044,GO:0005975
AT4G36730.1	2836	2391	1800	1788	2715	2419	1911	1731	1429	1416	1496	1463	0.54	0.5	-0.06	0.28	0.3	0.88	0.85	G-box binding factor 1	LOC_Os12g13170.1	transcription factor, putative, expressed	PF00170,PF07777	PTHR22952:SF37,PTHR22952	KOG3119		K09060	GO:0005737,GO:0010310,GO:0010629,GO:0090342,GO:0003677,GO:0003700,GO:0043565,GO:0046983,GO:0006355,GO:0006351,GO:0005634
AT4G29900.2	2836	5425	2579	2771	4341	5077	2880	2957	4418	4610	1462	1726	0.63	0.69	1.5	0.75	0.87	-0.13	0.06
AT1G11860.3	2835	2410	4129	4064	2971	3106	3402	3155	3426	3413	5502	5022	-0.64	-0.11	-0.62	-0.36	-0.68	-0.38	-0.17	Glycine cleavage T-protein family	LOC_Os04g53230.1	aminomethyltransferase, putative, expressed	PF01571,PF08669	PTHR13847,PTHR13847:SF5	KOG2770	2.1.2.10	K00605	GO:0005739,GO:0009507,GO:0009941,GO:0016020,GO:0022626,GO:0048046,GO:0046686,GO:0004047,GO:0006546,GO:0005737
AT5G28840.2	2834	2848	3037	3060	2878	2851	2948	3001	2581	2500	2851	3014	-0.1	-0.05	-0.21	0.06	0.02	0.16	0.17	GDP-D-mannose 3\',5\'-epimerase	LOC_Os10g28200.1	NAD dependent epimerase/dehydratase family protein, putative, expressed	PF01370	PTHR10366,PTHR10366:SF35	KOG1429	5.1.3.-,5.1.3.18	K10046	GO:0005575,GO:0009225,GO:0019853,GO:0003824,GO:0047918,GO:0051287,GO:0050662,GO:0044237
AT4G36730.2	2834	2388	1799	1786	2712	2416	1912	1731	1429	1416	1495	1462	0.54	0.49	-0.06	0.28	0.3	0.88	0.85	G-box binding factor 1	LOC_Os12g13170.1	transcription factor, putative, expressed	PF00170,PF07777	PTHR22952:SF37,PTHR22952	KOG3119		K09060	GO:0005737,GO:0010310,GO:0010629,GO:0090342,GO:0003677,GO:0003700,GO:0043565,GO:0046983,GO:0006355,GO:0006351,GO:0005634
AT1G13930.3	2820	1734	552	598	2026	1901	610	682	1546	1361	962	819	1.99	1.6	0.71	-0.63	-0.46	0.65	0.43		LOC_Os10g18340.1	expressed protein						GO:0005886,GO:0009507,GO:0009570,GO:0009941,GO:0009651,GO:0046686,GO:0003674
AT1G13930.1	2819	1734	551	597	2024	1900	609	681	1545	1362	962	817	1.99	1.6	0.71	-0.63	-0.46	0.65	0.43		LOC_Os10g18340.1	expressed protein						GO:0005886,GO:0009507,GO:0009570,GO:0009941,GO:0009651,GO:0046686,GO:0003674
AT4G01610.1	2817	2198	2044	2060	2508	2514	2225	2080	2365	2415	1935	1966	0.29	0.22	0.29	0.07	0.14	0.07	0.07	Cysteine proteinases superfamily protein	LOC_Os05g24550.6	Papain family cysteine protease domain containing protein, expressed	PF08127,PF00112	PTHR12411,PTHR12411:SF16	KOG1543	3.4.22.1	K01363	GO:0005773,GO:0006508,GO:0050790,GO:0004197,GO:0008234
AT1G13930.2	2817	1734	551	597	2024	1900	609	681	1545	1362	961	816	1.99	1.61	0.71	-0.63	-0.46	0.65	0.43		LOC_Os10g18340.1	expressed protein						GO:0005886,GO:0009507,GO:0009570,GO:0009941,GO:0009651,GO:0046686,GO:0003674
AT1G22530.1	2817	3359	3115	3059	3042	3135	3104	3023	2167	2189	1667	1797	0	0.01	0.33	0.83	0.82	0.5	0.5	PATELLIN 2	LOC_Os05g35460.1	patellin protein, putative, expressed	PF03765,PF00650	PTHR23324:SF4,PTHR23324	KOG1471			GO:0005886,GO:0009507,GO:0006810,GO:0005215
AT5G64570.2	2817	3628	4823	4775	3809	4055	3614	3262	4172	4214	3436	3611	-0.57	0.19	0.25	0.45	-0.04	-0.38	-0.09
AT3G51550.1	2814	4218	6813	6627	3781	4469	5111	4571	4060	4236	3588	4085	-0.93	-0.23	0.11	0.81	0.34	-0.24	-0.01	Malectin/receptor-like protein kinase family protein	LOC_Os01g56330.1	TKL_IRAK_CrRLK1L-1.5 - The CrRLK1L-1 subfamily has homology to the CrRLK1L homolog, expressed	PF07714,PF11721	PTHR24420:SF418,PTHR24420	KOG1187			GO:0005886,GO:0016020,GO:0043680,GO:0009791,GO:0010483,GO:0046777,GO:0004672,GO:0016301,GO:0005524,GO:0006468
AT3G04400.1	2811	2245	2211	2351	1986	1778	2455	2641	2609	2293	3861	3679	0.15	-0.44	-0.62	-0.72	-0.57	0.04	-0.38	Ribosomal protein L14p/L23e family protein	LOC_Os02g56960.1	ribosomal protein, putative, expressed	PF00238	PTHR11761	KOG0901		K02894	GO:0005840,GO:0022625,GO:0006412,GO:0009793,GO:0003735
AT4G30910.2	2806	2887	1967	2166	2442	2546	2277	2111	2941	3265	2151	2000	0.46	0.18	0.58	-0.01	0.08	-0.12	-0.32
AT4G01610.2	2804	2185	2030	2043	2498	2499	2212	2068	2344	2399	1927	1957	0.29	0.22	0.29	0.07	0.14	0.07	0.08	Cysteine proteinases superfamily protein	LOC_Os05g24550.5	Papain family cysteine protease domain containing protein, expressed	PF08127,PF00112	PTHR12411,PTHR12411:SF16	KOG1543	3.4.22.1	K01363	GO:0005773,GO:0006508,GO:0050790,GO:0004197,GO:0008234
AT3G57410.9	2805	4324	4345	4501	3978	4476	4204	4145	4046	4284	2741	3031	-0.31	0.02	0.53	0.62	0.53	-0.22	0.02
AT1G79550.2	2801	2840	2494	2387	2898	2976	2755	2523	3298	3439	2292	2294	0.21	0.15	0.56	0.09	0.2	-0.26	-0.2	phosphoglycerate kinase	LOC_Os06g45710.1	phosphoglycerate kinase protein, putative, expressed	PF00162	PTHR11406	KOG1367	2.7.2.3	K00927	GO:0005634,GO:0005829,GO:0005886,GO:0016020,GO:0048046,GO:0006096,GO:0004618
AT3G57410.3	2796	4312	4320	4471	3944	4453	4177	4088	4030	4254	2738	3011	-0.31	0.02	0.53	0.61	0.52	-0.22	0.02
AT2G15960.1	2793	1489	1013	1259	1843	1937	1313	1850	1429	1093	1472	1658	0.91	0.26	-0.31	-0.46	0.01	0.76	0.58									GO:0005575,GO:0008150,GO:0003674
AT3G57410.8	2793	4270	4299	4423	3937	4437	4147	4055	4006	4244	2732	3008	-0.3	0.03	0.52	0.6	0.52	-0.22	0.02
AT3G55770.7	2793	2107	2005	2167	2276	2187	2290	2419	1901	1710	2160	2033	0.23	-0.08	-0.22	-0.01	0.17	0.44	0.31	GATA type zinc finger transcription factor family protein	LOC_Os03g15940.1	OsWLIM2 - LIM domain protein, putative actin-binding protein and transcription factor, expressed	PF00412	PTHR24206,PTHR24206:SF66	KOG1700			GO:0005575,GO:0008150,GO:0008270
AT2G05520.4	2791	2076	2077	2540	3202	3072	1344	1844	5772	2644	1920	2465	0.08	0.98	0.94	0.07	-0.46	-0.79	-0.42	glycine-rich protein 3			PF07172					GO:0012505,GO:0009269,GO:0009723,GO:0009737,GO:0009751,GO:0003674
AT3G57410.5	2791	4303	4313	4455	3936	4444	4167	4082	4014	4239	2737	3008	-0.31	0.02	0.52	0.61	0.52	-0.22	0.02
AT1G09430.1	2791	2783	1813	1776	2852	2894	2004	2020	2205	2252	1445	1259	0.64	0.51	0.72	0.41	0.57	0.32	0.37	ATP-citrate lyase A-3	LOC_Os11g47330.1	ATP-grasp domain containing protein, expressed	PF08442	PTHR23118	KOG1254	2.3.3.8	K01648	GO:0009346,GO:0006085,GO:0003878
AT2G40990.1	2790	3617	2129	3406	1954	3527	3329	4862	3786	3720	2994	3116	0.21	-0.58	0.3	-0.14	0.42	-0.23	-0.45	DHHC-type zinc finger family protein	LOC_Os12g03730.1	zinc finger DHHC domain-containing protein, putative, expressed	PF01529	PTHR22883	KOG1311			GO:0005575,GO:0008270
AT5G10980.1	2783	2025	779	938	1790	1628	1174	1292	1859	1645	1190	1163	1.49	0.47	0.57	-0.46	0.07	0.46	-0.04	Histone superfamily protein	LOC_Os03g27310.1	histone H3, putative, expressed	PF00125	PTHR11426	KOG1745		K11253	GO:0000786,GO:0006334,GO:0003677
AT1G15500.1	2781	3318	4201	4266	2927	3219	4163	3639	3161	3435	3430	3779	-0.47	-0.34	-0.13	0.23	0.11	-0.11	-0.1	TLC ATP/ADP transporter	LOC_Os01g45910.1	plastidic ATP/ADP-transporter, putative, expressed	PF03219				K03301	GO:0005737,GO:0009507,GO:0009941,GO:0006810,GO:0005471,GO:0005524,GO:0016021
AT3G13080.1	2778	4734	1165	1185	4482	5362	2841	2613	5239	5784	1114	1228	1.68	0.85	2.23	0	1.22	-0.55	-0.16	multidrug resistance-associated protein 3	LOC_Os01g07870.1	ABC transporter family protein, putative, expressed	PF00664,PF00005	PTHR24223,PTHR24223:SF20	KOG0054			GO:0000325,GO:0005774,GO:0005886,GO:0048046,GO:0006810,GO:0055085,GO:0010290,GO:0015431,GO:0042626,GO:0005524,GO:0016887,GO:0016021
AT3G53740.2	2776	1601	1772	1948	1545	1475	2056	2396	1799	1509	3269	3266	0.23	-0.56	-0.98	-0.81	-0.55	0.4	-0.13	Ribosomal protein L36e family protein	LOC_Os05g38520.4	60S ribosomal protein L36-2, putative, expressed	PF01158	PTHR10114	KOG3452			GO:0005840,GO:0005886,GO:0016020,GO:0022625,GO:0022626,GO:0006412,GO:0003735,GO:0005622
AT1G72370.1	2771	2209	2778	2705	2284	2267	2908	2666	2378	2551	3870	3448	-0.14	-0.29	-0.57	-0.42	-0.39	0.01	-0.12	40s ribosomal protein SA	LOC_Os07g42450.1	ribosomal protein S2, putative, expressed	PF00318	PTHR11489,PTHR11489:SF7	KOG0830			GO:0005634,GO:0005737,GO:0005886,GO:0009507,GO:0015935,GO:0016020,GO:0022626,GO:0022627,GO:0006412,GO:0006970,GO:0009651,GO:0042256,GO:0003735,GO:0005622,GO:0005840
AT1G32920.1	2769	1740	1835	2035	1869	1486	1461	2358	2284	2083	1967	2016	0.22	-0.19	0.13	-0.04	-0.06	0.05	-0.38									GO:0012505,GO:0009611,GO:0003674
AT1G78150.1	2768	2305	899	938	2476	2315	958	977	2106	2067	934	884	1.47	1.31	1.2	0.01	0.09	0.28	0.2		LOC_Os07g43070.1	expressed protein						GO:0008150,GO:0003674
AT3G13080.5	2765	4720	1169	1182	4474	5340	2835	2618	5233	5767	1111	1228	1.67	0.85	2.23	0.01	1.22	-0.56	-0.16
AT3G53740.3	2765	1595	1770	1942	1541	1468	2050	2389	1791	1503	3256	3251	0.23	-0.56	-0.98	-0.81	-0.55	0.4	-0.13	Ribosomal protein L36e family protein	LOC_Os05g38520.1	60S ribosomal protein L36-2, putative, expressed	PF01158	PTHR10114	KOG3452			GO:0005840,GO:0005886,GO:0016020,GO:0022625,GO:0022626,GO:0006412,GO:0003735,GO:0005622
AT1G55490.1	2763	2877	4865	4729	2771	2763	4633	4422	3576	3643	4194	4296	-0.77	-0.71	-0.23	0.18	0.09	-0.36	-0.38	chaperonin 60 beta	LOC_Os06g02380.2	T-complex protein, putative, expressed	PF00118	PTHR11353:SF8,PTHR11353	KOG0356			GO:0005886,GO:0009507,GO:0009570,GO:0009941,GO:0010319,GO:0016020,GO:0022626,GO:0048046,GO:0006457,GO:0008219,GO:0009409,GO:0009627,GO:0051085,GO:0005515,GO:0005524,GO:0044267
AT1G55490.5	2763	2876	4866	4728	2769	2762	4636	4421	3576	3645	4193	4297	-0.77	-0.71	-0.23	0.18	0.09	-0.36	-0.38
AT2G14170.1	2761	3214	1638	1686	2984	3196	1908	1786	2148	2268	1181	1269	0.85	0.74	0.85	0.44	0.59	0.44	0.48	aldehyde dehydrogenase 6B2	LOC_Os07g09060.1	aldehyde dehydrogenase, putative, expressed	PF00171	PTHR11699:SF27,PTHR11699	KOG2450	1.2.1.27	K00140	GO:0005739,GO:0006979,GO:0004028,GO:0005507,GO:0016491,GO:0008152,GO:0055114,GO:0004491
AT1G55490.3	2761	2876	4872	4730	2769	2762	4633	4412	3571	3646	4191	4297	-0.77	-0.71	-0.23	0.18	0.09	-0.36	-0.38
AT1G55490.4	2760	2873	4866	4724	2767	2758	4629	4407	3570	3639	4190	4294	-0.77	-0.71	-0.23	0.18	0.09	-0.36	-0.38
AT4G35750.1	2759	2079	1785	1765	2320	2277	1921	1935	2145	2113	2152	2133	0.45	0.25	-0.01	-0.27	-0.15	0.18	0.11	SEC14 cytosolic factor family protein / phosphoglyceride transfer family protein	LOC_Os04g47330.1	rho-GTPase-activating protein-related, putative, expressed		PTHR11106:SF1,PTHR11106	KOG2633			GO:0005575,GO:0008150,GO:0003674
AT1G22530.2	2756	3199	2949	2888	2886	2994	2956	2878	2065	2089	1619	1740	0.03	0.01	0.31	0.8	0.8	0.52	0.5
AT2G24200.1	2751	2627	2202	2191	2705	2969	2609	2456	3058	3128	1904	1817	0.29	0.16	0.73	0.24	0.44	-0.2	-0.12	Cytosol aminopeptidase family protein	LOC_Os02g55140.1	leucine aminopeptidase, chloroplast precursor, putative, expressed	PF02789,PF00883	PTHR11963	KOG2597	3.4.11.1	K01255	GO:0005773,GO:0006508,GO:0046686,GO:0004177,GO:0008235,GO:0030145,GO:0005622
AT1G50200.1	2751	3498	3342	3109	3233	3353	3206	2956	3371	3533	2557	2622	-0.05	0.1	0.41	0.32	0.25	-0.14	-0.07	Alanyl-tRNA synthetase	LOC_Os10g10244.1	alanyl-tRNA synthetase, putative, expressed	PF02272,PF07973,PF01411	PTHR11777	KOG0188	6.1.1.7	K01872	GO:0005739,GO:0009507,GO:0006419,GO:0046686,GO:0000166,GO:0003676,GO:0004813,GO:0005524,GO:0016876,GO:0005737,GO:0043039,GO:0006412
AT3G09200.2	2749	2205	2730	2600	2176	2282	2853	2668	2713	2657	4361	3724	-0.11	-0.31	-0.59	-0.6	-0.55	-0.12	-0.27	Ribosomal protein L10 family protein	LOC_Os08g03640.1	60S acidic ribosomal protein P0, putative, expressed	PF00428	PTHR21141,PTHR21141:SF3	KOG0815		K02941	GO:0005634,GO:0005730,GO:0005829,GO:0005840,GO:0005886,GO:0009507,GO:0022626,GO:0006412,GO:0006414,GO:0009409,GO:0009651,GO:0010043,GO:0046686,GO:0003735,GO:0005507,GO:0005622
AT3G52800.1	2748	1988	2850	2941	1859	1707	2206	2183	2373	2202	3065	2929	-0.29	-0.3	-0.39	-0.05	-0.45	0.05	-0.36	A20/AN1-like zinc finger family protein	LOC_Os02g10200.1	zinc finger A20 and AN1 domain-containing stress-associated protein, putative, expressed	PF01754,PF01428	PTHR10634	KOG3173			GO:0005575,GO:0010200,GO:0003677,GO:0008270
AT1G72370.2	2747	2195	2767	2695	2273	2249	2896	2654	2367	2537	3835	3433	-0.14	-0.3	-0.57	-0.41	-0.39	0.01	-0.12	40s ribosomal protein SA	LOC_Os07g42450.1	ribosomal protein S2, putative, expressed	PF00318	PTHR11489,PTHR11489:SF7	KOG0830			GO:0005634,GO:0005737,GO:0005886,GO:0009507,GO:0015935,GO:0016020,GO:0022626,GO:0022627,GO:0006412,GO:0006970,GO:0009651,GO:0042256,GO:0003735,GO:0005622,GO:0005840
AT2G24200.2	2745	2618	2199	2188	2696	2964	2599	2446	3052	3123	1900	1816	0.29	0.17	0.73	0.24	0.44	-0.2	-0.13	Cytosol aminopeptidase family protein	LOC_Os02g55140.1	leucine aminopeptidase, chloroplast precursor, putative, expressed	PF02789,PF00883	PTHR11963	KOG2597	3.4.11.1	K01255	GO:0005773,GO:0006508,GO:0046686,GO:0004177,GO:0008235,GO:0030145,GO:0005622
AT4G30920.1	2742	2885	2015	2136	2505	2574	2279	2067	2880	3215	2119	1961	0.44	0.22	0.58	0.02	0.09	-0.12	-0.26	Cytosol aminopeptidase family protein	LOC_Os02g55140.1	leucine aminopeptidase, chloroplast precursor, putative, expressed	PF02789,PF00883	PTHR11963	KOG2597	3.4.11.1	K01255	GO:0005773,GO:0009507,GO:0006508,GO:0019538,GO:0004177,GO:0008235,GO:0030145,GO:0005622
AT1G26910.1	2731	1774	1074	1459	1870	2058	1917	2062	2519	2386	2016	1775	0.83	-0.02	0.37	-0.58	0.07	-0.12	-0.32	Ribosomal protein L16p/L10e family protein	LOC_Os11g11390.1	ribosomal protein, putative, expressed	PF00252	PTHR11726:SF10,PTHR11726	KOG0857		K02866	GO:0005840,GO:0009941,GO:0016020,GO:0006412,GO:0010224,GO:0032502,GO:0003735
AT3G52800.2	2726	1963	2777	2880	1814	1681	2164	2158	2345	2167	3034	2876	-0.27	-0.31	-0.39	-0.06	-0.45	0.06	-0.37
AT2G14170.3	2723	3196	1623	1672	2952	3165	1891	1775	2133	2256	1173	1251	0.84	0.74	0.86	0.44	0.6	0.43	0.48	aldehyde dehydrogenase 6B2	LOC_Os07g09060.1	aldehyde dehydrogenase, putative, expressed	PF00171	PTHR11699:SF27,PTHR11699	KOG2450	1.2.1.27	K00140	GO:0005739,GO:0006979,GO:0004028,GO:0005507,GO:0016491,GO:0008152,GO:0055114,GO:0004491
AT1G09590.1	2723	1971	2562	2904	1963	2142	2782	3045	2426	1995	4458	4158	-0.22	-0.51	-0.96	-0.66	-0.56	0.09	-0.11	Translation protein SH3-like family protein	LOC_Os03g04750.1	60S ribosomal protein L21-2, putative, expressed	PF01157	PTHR20981	KOG1732		K02889	GO:0005730,GO:0005840,GO:0009507,GO:0022625,GO:0022626,GO:0006412,GO:0003735,GO:0005622
AT2G30250.1	2719	2334	492	462	2339	2245	533	559	2532	2573	529	503	2.41	2.07	2.31	-0.11	0.08	-0.01	-0.16	WRKY DNA-binding protein 25	LOC_Os05g27730.1	WRKY53, expressed	PF03106				K13423	GO:0005634,GO:0006355,GO:0006970,GO:0009409,GO:0009651,GO:0003700,GO:0043565
AT3G11560.2	2718	3368	2641	2705	3183	3285	2624	2688	2552	2682	1932	2095	0.19	0.28	0.38	0.41	0.4	0.22	0.31	LETM1-like protein	LOC_Os08g37610.1	expressed protein	PF07766	PTHR14009:SF4,PTHR14009	KOG1043			GO:0009507,GO:0009941
AT4G01870.2	2719	3241	1094	1127	4539	4640	2945	2597	3644	3932	1297	1316	1.42	0.73	1.54	-0.23	1.09	-0.35	0.28
AT1G07040.1	2718	2103	922	939	2352	2264	1172	1182	1803	1864	998	902	1.37	0.97	0.95	-0.03	0.31	0.39	0.33		LOC_Os10g32680.1	expressed protein						GO:0009507,GO:0008150
AT4G01870.1	2717	3241	1094	1126	4539	4640	2944	2597	3644	3932	1296	1316	1.42	0.73	1.54	-0.23	1.09	-0.35	0.28	tolB protein-related	LOC_Os07g44410.1	WD40-like Beta Propeller Repeat family protein, expressed	PF00930,PF07676	PTHR11731:SF44,PTHR11731				GO:0016020,GO:0010583,GO:0003674,GO:0006508
AT3G11560.3	2715	3375	2637	2705	3194	3282	2624	2690	2547	2683	1923	2092	0.19	0.29	0.38	0.41	0.4	0.22	0.31	LETM1-like protein	LOC_Os08g37610.1	expressed protein	PF07766	PTHR14009:SF4,PTHR14009	KOG1043			GO:0009507,GO:0009941
AT2G16600.1	2715	1751	2254	2227	2675	2498	1972	2240	2297	2163	2786	2778	0	0.3	-0.32	-0.31	-0.4	0	0.21	rotamase CYP 3	LOC_Os02g02890.1	peptidyl-prolyl cis-trans isomerase, putative, expressed	PF00160	PTHR11071,PTHR11071:SF161	KOG0865			GO:0005829,GO:0005886,GO:0009507,GO:0006457,GO:0007165,GO:0003755
AT5G54080.2	2714	3506	2064	2005	3282	3533	2827	2419	2358	2505	1995	2043	0.61	0.38	0.27	0.01	0.38	0.36	0.49	homogentisate 1,2-dioxygenase	LOC_Os06g01360.1	homogentisate 1,2-dioxygenase, putative, expressed	PF04209	PTHR11056	KOG1417			GO:0005575,GO:0006559,GO:0006570,GO:0006572,GO:0055114,GO:0004411
AT3G08940.2	2714	2451	3778	4069	2737	2801	3697	3653	3037	2800	4030	3823	-0.6	-0.41	-0.43	0	-0.1	-0.18	-0.08	light harvesting complex photosystem II	LOC_Os07g37240.1	chlorophyll A-B binding protein, putative, expressed	PF00504	PTHR21649			K08915	GO:0009507,GO:0009535,GO:0009579,GO:0009941,GO:0016020,GO:0009637,GO:0010114,GO:0010218,GO:0016168,GO:0009765
AT4G30440.1	2714	2904	3516	3399	2614	2692	3028	2634	2924	2842	2106	2046	-0.3	-0.09	0.47	0.74	0.45	-0.04	-0.12	UDP-D-glucuronate 4-epimerase 1	LOC_Os02g54890.1	UDP-glucuronate 4-epimerase, putative, expressed	PF01370	PTHR10366,PTHR10366:SF42	KOG1371	5.1.3.6	K08679	GO:0005575,GO:0005975,GO:0008152,GO:0009225,GO:0044237,GO:0003824,GO:0050378,GO:0050662
AT2G27720.1	2713	1455	1967	2230	1869	1947	1864	2242	1837	1532	3338	3118	-0.01	-0.11	-0.94	-0.62	-0.65	0.31	0.18	60S acidic ribosomal protein family	LOC_Os05g37330.1	60S acidic ribosomal protein, putative, expressed	PF00428	PTHR21141	KOG3449		K02943	GO:0005634,GO:0005829,GO:0005840,GO:0016020,GO:0022626,GO:0006414,GO:0009409,GO:0003735,GO:0005622
AT3G11560.4	2713	3372	2637	2704	3191	3281	2621	2689	2545	2682	1922	2090	0.19	0.29	0.38	0.41	0.4	0.22	0.31	LETM1-like protein	LOC_Os08g37610.1	expressed protein	PF07766	PTHR14009:SF4,PTHR14009	KOG1043			GO:0009507,GO:0009941
AT1G09690.1	2710	1991	2478	2841	1934	2033	2743	3116	2369	1982	4491	4147	-0.18	-0.56	-0.99	-0.7	-0.56	0.11	-0.13	Translation protein SH3-like family protein	LOC_Os03g04750.1	60S ribosomal protein L21-2, putative, expressed	PF01157	PTHR20981	KOG1732		K02889	GO:0005840,GO:0022625,GO:0006412,GO:0003735,GO:0005622
AT1G57680.1	2708	2667	2254	2194	2605	2620	2443	2241	1712	1739	2024	1847	0.27	0.16	-0.17	0.2	0.28	0.64	0.6		LOC_Os01g66190.1	expressed protein						GO:0012505,GO:0008150,GO:0003674
AT4G26630.1	2707	2682	2539	2716	2624	2671	2767	2881	2449	2495	1915	2002	0.04	-0.09	0.34	0.42	0.53	0.12	0.1	DEK domain-containing chromatin associated protein	LOC_Os03g40010.1	DEK C terminal domain containing protein, expressed	PF08766	PTHR13468	KOG2266
AT4G32150.1	2704	2489	2029	2140	2330	2419	2289	2185	2398	2412	2305	2054	0.32	0.09	0.14	-0.06	0.04	0.11	-0.02	vesicle-associated membrane protein 711	LOC_Os06g07780.1	vesicle-associated membrane protein, putative, expressed	PF00957	PTHR21136,PTHR21136:SF77	KOG0859		K08515	GO:0005773,GO:0005774,GO:0005886,GO:0016020,GO:0006944,GO:0009651,GO:0009737,GO:0010118,GO:0046909,GO:0016192,GO:0016021
AT2G14170.2	2702	3003	1546	1573	2844	3029	1789	1643	2026	2150	1143	1206	0.87	0.78	0.83	0.41	0.55	0.45	0.49	aldehyde dehydrogenase 6B2	LOC_Os07g09060.1	aldehyde dehydrogenase, putative, expressed	PF00171	PTHR11699:SF27,PTHR11699	KOG2450	1.2.1.27	K00140	GO:0005739,GO:0006979,GO:0004028,GO:0005507,GO:0016491,GO:0008152,GO:0055114,GO:0004491
AT2G01450.1	2697	2419	2062	1986	2457	2445	1989	1905	2413	2339	2313	2114	0.34	0.33	0.1	-0.13	-0.19	0.11	0.04	MAP kinase 17	LOC_Os06g49430.1	CGMC_MAPKCMGC_2.11 - CGMC includes CDA, MAPK, GSK3, and CLKC kinases, expressed	PF00069	PTHR24055,PTHR24055:SF69	KOG0660	2.7.1.-	K00924	GO:0007165,GO:0004707,GO:0004672,GO:0005524,GO:0006468
AT5G16970.1	2694	2030	992	975	2504	2456	1872	1966	2830	2656	1197	1117	1.26	0.37	1.25	-0.23	0.73	-0.22	-0.15	alkenal reductase	LOC_Os04g41960.1	NADP-dependent oxidoreductase, putative, expressed	PF00107	PTHR11695,PTHR11695:SF5	KOG1196	1.3.1.74	K08070	GO:0005634,GO:0005829,GO:0006979,GO:0010583,GO:0046686,GO:0032440,GO:0008270,GO:0016491,GO:0055114
AT3G54810.2	2693	2486	2941	2796	1985	1940	2398	2139	2086	2097	1878	1938	-0.15	-0.21	0.13	0.59	0.25	0.31	-0.09	Plant-specific GATA-type zinc finger transcription factor family protein	LOC_Os02g56250.1	GATA zinc finger domain containing protein, expressed	PF00320	PTHR10071:SF113,PTHR10071				GO:0007623,GO:0009845,GO:0003700,GO:0008270,GO:0043565,GO:0006355
AT1G18080.1	2691	2639	2887	3076	2611	2549	3113	2859	2875	2915	3470	3272	-0.16	-0.21	-0.22	-0.18	-0.17	-0.12	-0.17	Transducin/WD40 repeat-like superfamily protein	LOC_Os01g49290.1	WD repeat-containing protein, putative, expressed	PF00400	PTHR19868	KOG0279			GO:0005834,GO:0009507,GO:0022626,GO:0046686,GO:0000166,GO:0005515
AT3G17020.2	2690	1803	1432	1658	1876	1931	1634	1905	2256	1992	1923	1780	0.54	0.11	0.2	-0.26	-0.07	0.08	-0.16
AT2G30490.1	2690	2426	2222	2018	2961	3054	2251	2125	2729	2946	1717	1716	0.27	0.46	0.73	0.3	0.35	-0.15	0.08	cinnamate-4-hydroxylase	LOC_Os05g25640.1	cytochrome P450, putative, expressed	PF00067	PTHR24298:SF44,PTHR24298	KOG0156	1.14.13.11	K00487	GO:0005783,GO:0005886,GO:0009505,GO:0016020,GO:0009416,GO:0009555,GO:0009611,GO:0009698,GO:0009699,GO:0009808,GO:0032502,GO:0040007,GO:0080167,GO:0016710,GO:0005506,GO:0009055,GO:0016705,GO:0020037,GO:0055114
AT4G26630.2	2689	2603	2475	2639	2557	2593	2686	2784	2385	2424	1898	1977	0.05	-0.09	0.31	0.4	0.5	0.14	0.1	DEK domain-containing chromatin associated protein	LOC_Os03g40010.1	DEK C terminal domain containing protein, expressed	PF08766	PTHR13468	KOG2266
AT1G79550.1	2688	2641	2358	2245	2744	2828	2585	2307	3068	3211	2220	2194	0.21	0.19	0.51	0.06	0.15	-0.24	-0.17	phosphoglycerate kinase	LOC_Os06g45710.1	phosphoglycerate kinase protein, putative, expressed	PF00162	PTHR11406	KOG1367	2.7.2.3	K00927	GO:0005634,GO:0005829,GO:0005886,GO:0016020,GO:0048046,GO:0006096,GO:0004618
AT5G02770.1	2687	2268	2104	2164	2240	2096	2445	2483	2194	2194	2343	2353	0.22	-0.18	-0.1	-0.14	0.07	0.18	-0.02		LOC_Os03g17490.1	expressed protein						GO:0005575,GO:0008150,GO:0003674
AT2G34590.1	2686	2542	2184	2124	2301	2383	2247	2011	2044	2088	2015	1892	0.28	0.14	0.08	0.14	0.12	0.34	0.18	Transketolase family protein	LOC_Os12g42230.1	transketolase, putative, expressed	PF02779,PF02780	PTHR11624:SF42,PTHR11624	KOG0524	1.2.4.1	K00162	GO:0009507,GO:0009941,GO:0048868,GO:0004739,GO:0004802,GO:0008270,GO:0003824,GO:0008152
AT3G54210.1	2683	1809	2264	2344	2154	1860	2249	2319	2323	2135	3142	2963	-0.04	-0.19	-0.45	-0.41	-0.42	0.01	-0.15	Ribosomal protein L17 family protein	LOC_Os03g60100.1	50S ribosomal protein L17, putative, expressed	PF01196	PTHR14413,PTHR14413:SF9	KOG3280		K02879	GO:0005840,GO:0009507,GO:0006412,GO:0003735,GO:0005622
AT1G79750.1	2681	3428	3664	3479	3002	3187	3374	3034	3326	3452	2970	2971	-0.23	-0.05	0.19	0.27	0.11	-0.15	-0.13	NADP-malic enzyme 4	LOC_Os01g52500.3	NADP-dependent malic enzyme, putative, expressed	PF00390,PF03949	PTHR23406:SF2,PTHR23406	KOG1257	1.1.1.40	K00029	GO:0009507,GO:0006108,GO:0006633,GO:0009793,GO:0009845,GO:0051289,GO:0004470,GO:0004473,GO:0008270,GO:0016652,GO:0042803,GO:0050897,GO:0016616,GO:0055114,GO:0051287
AT1G57680.3	2678	2610	2195	2134	2527	2547	2379	2167	1675	1701	1993	1808	0.29	0.16	-0.17	0.19	0.26	0.65	0.59
AT4G24190.1	2678	2622	4022	4003	3306	3322	3519	3369	3033	3349	3036	2892	-0.6	-0.06	0.11	0.44	0.22	-0.27	0.05	Chaperone protein htpG family protein	LOC_Os06g50300.1	heat shock protein, putative, expressed	PF02518,PF00183	PTHR11528:SF36,PTHR11528	KOG0020			GO:0005634,GO:0005739,GO:0005773,GO:0005783,GO:0005886,GO:0009507,GO:0016020,GO:0006457,GO:0009306,GO:0009409,GO:0009414,GO:0009651,GO:0009934,GO:0010075,GO:0046686,GO:0005524,GO:0051082,GO:0006950
AT4G24190.2	2677	2618	4019	4000	3305	3320	3515	3366	3028	3345	3033	2890	-0.6	-0.05	0.11	0.44	0.22	-0.27	0.06	Chaperone protein htpG family protein	LOC_Os06g50300.1	heat shock protein, putative, expressed	PF02518,PF00183	PTHR11528:SF36,PTHR11528	KOG0020			GO:0005634,GO:0005739,GO:0005773,GO:0005783,GO:0005886,GO:0009507,GO:0016020,GO:0006457,GO:0009306,GO:0009409,GO:0009414,GO:0009651,GO:0009934,GO:0010075,GO:0046686,GO:0005524,GO:0051082,GO:0006950
AT1G02840.4	2676	2853	2263	2474	2394	2290	2492	2574	1890	1841	2064	1980	0.22	-0.11	-0.12	0.23	0.32	0.57	0.33
AT2G47170.2	2674	1936	1650	1794	1902	1903	1948	1807	2260	2084	2506	2236	0.42	0.02	-0.13	-0.46	-0.34	0.09	-0.19
AT2G47170.3	2672	1935	1647	1792	1897	1901	1947	1806	2258	2083	2505	2232	0.42	0.02	-0.13	-0.46	-0.34	0.09	-0.19
AT1G02840.5	2672	2847	2260	2465	2388	2285	2488	2569	1883	1835	2059	1979	0.22	-0.11	-0.12	0.23	0.32	0.57	0.33
AT3G61430.1	2671	2395	2567	2812	2500	2723	2624	2659	2566	2490	3026	2696	-0.09	-0.02	-0.18	-0.09	-0.12	0	0.05	plasma membrane intrinsic protein 1A	LOC_Os04g47220.1	aquaporin protein, putative, expressed	PF00230	PTHR19139,PTHR19139:SF55	KOG0223		K09872	GO:0005739,GO:0005773,GO:0005886,GO:0009941,GO:0016020,GO:0006810,GO:0006833,GO:0009414,GO:0009651,GO:0015250,GO:0005215
AT3G61430.2	2667	2391	2566	2809	2497	2720	2619	2654	2563	2483	3023	2691	-0.09	-0.02	-0.18	-0.09	-0.12	0	0.05	plasma membrane intrinsic protein 1A	LOC_Os04g47220.1	aquaporin protein, putative, expressed	PF00230	PTHR19139,PTHR19139:SF55	KOG0223		K09872	GO:0005739,GO:0005773,GO:0005886,GO:0009941,GO:0016020,GO:0006810,GO:0006833,GO:0009414,GO:0009651,GO:0015250,GO:0005215
AT3G51600.1	2667	1999	2704	2903	2124	2021	1924	2196	1787	1598	2090	2042	-0.27	0.01	-0.29	0.44	0	0.46	0.29	lipid transfer protein 5	LOC_Os11g02400.1	LTPL8 - Protease inhibitor/seed storage/LTP family protein precursor, expressed	PF00234					GO:0005618,GO:0006869,GO:0005319
AT2G01450.3	2655	2279	1963	1890	2347	2361	1890	1767	2294	2229	2271	2046	0.36	0.36	0.07	-0.16	-0.24	0.13	0.06	MAP kinase 17	LOC_Os06g49430.1	CGMC_MAPKCMGC_2.11 - CGMC includes CDA, MAPK, GSK3, and CLKC kinases, expressed	PF00069	PTHR24055,PTHR24055:SF69	KOG0660	2.7.1.-	K00924	GO:0007165,GO:0004707,GO:0004672,GO:0005524,GO:0006468
AT2G37170.2	2653	2294	2479	2767	2504	2692	2450	2474	2311	2231	2753	2526	-0.08	0.08	-0.22	-0.01	-0.1	0.12	0.19
AT2G37170.1	2653	2294	2479	2767	2504	2692	2450	2474	2311	2231	2753	2525	-0.08	0.08	-0.22	-0.01	-0.1	0.12	0.19	plasma membrane intrinsic protein 2	LOC_Os02g41860.2	aquaporin protein, putative, expressed	PF00230	PTHR19139,PTHR19139:SF27	KOG0223		K09872	GO:0005886,GO:0009507,GO:0016020,GO:0006810,GO:0006833,GO:0009414,GO:0009651,GO:0009737,GO:0015250,GO:0005215
AT5G65670.1	2652	2242	2524	2362	2521	2359	2453	2432	2016	2155	2828	2636	0	0	-0.39	-0.16	-0.16	0.23	0.23	indole-3-acetic acid inducible 9	LOC_Os12g40890.1	OsIAA30 - Auxin-responsive Aux/IAA gene family member, expressed	PF02309					GO:0005634,GO:0009733,GO:0009734,GO:0010583,GO:0003700,GO:0006355
AT1G27730.1	2652	1979	1712	1819	1363	1393	1404	1339	2250	2176	1705	1478	0.39	0.01	0.48	0.15	-0.21	0.07	-0.68	salt tolerance zinc finger	LOC_Os12g39400.1	ZOS12-09 - C2H2 zinc finger protein, expressed		PTHR26374,PTHR26374:SF459				GO:0005634,GO:0006979,GO:0009409,GO:0009414,GO:0009611,GO:0009644,GO:0009651,GO:0009737,GO:0010117,GO:0010200,GO:0015979,GO:0035264,GO:0003676,GO:0003700,GO:0008270,GO:0016564,GO:0005622
AT2G38170.3	2648	2743	2493	2382	2090	2197	2768	2660	2237	2272	2120	2040	0.15	-0.34	0.12	0.23	0.38	0.26	-0.07	cation exchanger 1	LOC_Os01g37690.1	sodium/calcium exchanger protein, putative, expressed	PF01699		KOG1397		K07300	GO:0005773,GO:0005774,GO:0009705,GO:0016020,GO:0006816,GO:0006882,GO:0009631,GO:0009651,GO:0030026,GO:0015085,GO:0015368,GO:0015369,GO:0055085,GO:0016021
AT2G38170.1	2647	2703	2472	2352	2106	2189	2709	2609	2238	2271	2167	2028	0.15	-0.31	0.1	0.2	0.34	0.25	-0.07	cation exchanger 1	LOC_Os01g37690.1	sodium/calcium exchanger protein, putative, expressed	PF01699		KOG1397		K07300	GO:0005773,GO:0005774,GO:0009705,GO:0016020,GO:0006816,GO:0006882,GO:0009631,GO:0009651,GO:0030026,GO:0015085,GO:0015368,GO:0015369,GO:0055085,GO:0016021
AT5G54080.1	2646	3484	2034	1986	3267	3509	2800	2408	2330	2475	1952	2021	0.61	0.38	0.27	0.02	0.39	0.35	0.5	homogentisate 1,2-dioxygenase	LOC_Os06g01360.1	homogentisate 1,2-dioxygenase, putative, expressed	PF04209	PTHR11056	KOG1417			GO:0005575,GO:0006559,GO:0006570,GO:0006572,GO:0055114,GO:0004411
AT1G78150.2	2647	2093	847	871	2291	2165	886	871	1936	1909	887	821	1.46	1.34	1.17	0.01	0.04	0.3	0.21		LOC_Os07g43070.1	expressed protein						GO:0008150,GO:0003674
AT1G50200.2	2644	3436	3286	3055	3167	3307	3147	2908	3313	3471	2469	2549	-0.06	0.1	0.43	0.34	0.27	-0.16	-0.07	Alanyl-tRNA synthetase	LOC_Os10g10244.1	alanyl-tRNA synthetase, putative, expressed	PF02272,PF07973,PF01411	PTHR11777	KOG0188	6.1.1.7	K01872	GO:0005739,GO:0009507,GO:0006419,GO:0046686,GO:0000166,GO:0003676,GO:0004813,GO:0005524,GO:0016876,GO:0005737,GO:0043039,GO:0006412
AT5G48180.1	2643	2313	1430	1539	2941	3038	1866	1895	2860	2446	1412	1361	0.74	0.67	0.94	0.1	0.44	-0.1	0.17	nitrile specifier protein 5	LOC_Os09g07460.1	kelch repeat protein, putative, expressed	PF01344	PTHR23244:SF16,PTHR23244				GO:0005575,GO:0019762,GO:0080028,GO:0003674,GO:0005515
AT5G16110.1	2642	2513	2762	2841	2753	3013	2824	3173	2220	2163	3289	3158	-0.12	-0.06	-0.56	-0.2	-0.1	0.23	0.4		LOC_Os05g01210.1	expressed protein						GO:0009507,GO:0008150,GO:0003674
AT2G05520.3	2640	1976	1649	2099	2575	2705	1209	1680	5350	2501	1733	2106	0.3	0.87	1.03	-0.03	-0.41	-0.77	-0.57	glycine-rich protein 3			PF07172					GO:0012505,GO:0009269,GO:0009723,GO:0009737,GO:0009751,GO:0003674
AT5G47210.2	2639	2303	2886	2762	2475	2390	2846	2702	2706	2740	3096	2831	-0.19	-0.19	-0.12	-0.07	-0.1	-0.14	-0.16	Hyaluronan / mRNA binding family	LOC_Os01g52390.1	plasminogen activator inhibitor 1 RNA-binding protein, putative, expressed	PF04774,PF09598	PTHR12299,PTHR12299:SF4	KOG2945			GO:0005886,GO:0008150,GO:0003723
AT4G35450.3	2633	2119	2070	2023	2439	2230	2070	2017	2195	2207	2390	2217	0.22	0.19	-0.07	-0.17	-0.17	0.11	0.09	ankyrin repeat-containing protein 2	LOC_Os09g33810.2	ankyrin repeat domain containing protein, putative, expressed	PF00023	PTHR24193	KOG4214			GO:0005634,GO:0005737,GO:0031359,GO:0006457,GO:0009791,GO:0009816,GO:0010228,GO:0045036,GO:0046686,GO:0005515
AT2G01450.2	2631	2235	1955	1865	2335	2323	1876	1722	2247	2196	2254	2032	0.35	0.37	0.05	-0.17	-0.25	0.13	0.07	MAP kinase 17	LOC_Os06g49430.1	CGMC_MAPKCMGC_2.11 - CGMC includes CDA, MAPK, GSK3, and CLKC kinases, expressed	PF00069	PTHR24055,PTHR24055:SF69	KOG0660	2.7.1.-	K00924	GO:0007165,GO:0004707,GO:0004672,GO:0005524,GO:0006468
AT2G44790.1	2631	2103	874	1054	2233	2077	1061	1019	1939	1767	1030	919	1.3	1.05	0.93	-0.02	0.09	0.35	0.22	uclacyanin 2	LOC_Os02g43660.1	plastocyanin-like domain containing protein, putative, expressed	PF02298					GO:0031225,GO:0046658,GO:0005507,GO:0009055
AT3G13080.4	2628	4513	1114	1137	4266	5145	2719	2495	5030	5507	1061	1178	1.67	0.85	2.23	0.01	1.22	-0.56	-0.16	multidrug resistance-associated protein 3	LOC_Os01g07870.1	ABC transporter family protein, putative, expressed	PF00664,PF00005	PTHR24223,PTHR24223:SF20	KOG0054			GO:0000325,GO:0005774,GO:0005886,GO:0048046,GO:0006810,GO:0055085,GO:0010290,GO:0015431,GO:0042626,GO:0005524,GO:0016887,GO:0016021
AT2G01450.4	2628	2224	1947	1861	2327	2319	1872	1718	2242	2192	2249	2025	0.35	0.37	0.05	-0.17	-0.25	0.13	0.07	MAP kinase 17	LOC_Os06g49430.1	CGMC_MAPKCMGC_2.11 - CGMC includes CDA, MAPK, GSK3, and CLKC kinases, expressed	PF00069	PTHR24055,PTHR24055:SF69	KOG0660	2.7.1.-	K00924	GO:0007165,GO:0004707,GO:0004672,GO:0005524,GO:0006468
AT5G65730.1	2627	2168	1999	2007	2347	2457	2411	2182	1214	1173	1348	1296	0.26	0.06	-0.15	0.6	0.8	1.01	1.01	xyloglucan endotransglucosylase/hydrolase 6	LOC_Os11g33270.1	glycosyl hydrolases family 16, putative, expressed	PF00722,PF06955	PTHR10963,PTHR10963:SF14		2.4.1.207	K08235	GO:0005618,GO:0012505,GO:0048046,GO:0009414,GO:0004553,GO:0016762,GO:0016798,GO:0005975,GO:0006073
AT5G15200.2	2624	2170	2151	2493	2134	2160	2642	2976	2467	2299	3954	3852	0.05	-0.39	-0.71	-0.75	-0.47	0.01	-0.15	Ribosomal protein S4	LOC_Os11g38959.1	40S ribosomal protein S9-2, putative, expressed	PF01479,PF00163	PTHR11831,PTHR11831:SF3			K02997	GO:0005618,GO:0005730,GO:0005886,GO:0009507,GO:0016020,GO:0022626,GO:0022627,GO:0006412,GO:0003735,GO:0019843,GO:0005622,GO:0003723
AT4G35450.1	2625	2097	2053	2012	2419	2221	2057	2008	2189	2182	2386	2212	0.22	0.19	-0.07	-0.18	-0.18	0.11	0.09	ankyrin repeat-containing protein 2	LOC_Os09g33810.2	ankyrin repeat domain containing protein, putative, expressed	PF00023	PTHR24193	KOG4214			GO:0005634,GO:0005737,GO:0031359,GO:0006457,GO:0009791,GO:0009816,GO:0010228,GO:0045036,GO:0046686,GO:0005515
AT3G11630.1	2622	2064	2488	2485	2323	2273	2838	2627	2708	2555	3665	3484	-0.09	-0.25	-0.44	-0.52	-0.39	-0.17	-0.2	Thioredoxin superfamily protein	LOC_Os02g33450.2	peroxiredoxin, putative, expressed	PF00578,PF10417	PTHR10681	KOG0852	1.11.1.15	K03386	GO:0009507,GO:0009570,GO:0009579,GO:0009941,GO:0010319,GO:0048046,GO:0009409,GO:0042742,GO:0016209,GO:0051920,GO:0016491,GO:0055114
AT5G01350.1	2619	1373	906	1097	1404	1271	1219	1633	1378	1119	1597	1439	1	-0.09	-0.28	-0.6	-0.09	0.68	0.1		LOC_Os04g42910.1	expressed protein						GO:0012505,GO:0008150,GO:0003674
AT1G18740.1	2619	2164	4130	3737	1958	1832	2641	2446	2613	2806	2811	2662	-0.72	-0.42	-0.01	0.52	-0.11	-0.18	-0.52	Protein of unknown function (DUF793)	LOC_Os11g06440.1	expressed protein	PF05633					GO:0008150,GO:0003674
AT3G54810.1	2613	2343	2748	2617	1855	1818	2242	1985	1967	1983	1807	1848	-0.11	-0.2	0.11	0.55	0.21	0.33	-0.1	Plant-specific GATA-type zinc finger transcription factor family protein	LOC_Os02g56250.1	GATA zinc finger domain containing protein, expressed	PF00320	PTHR10071:SF113,PTHR10071				GO:0007623,GO:0009845,GO:0003700,GO:0008270,GO:0043565,GO:0006355
AT3G46030.1	2612	1503	1197	1247	1587	1250	1643	2044	1321	1227	2156	1929	0.75	-0.38	-0.68	-0.74	-0.15	0.69	0.16	Histone superfamily protein	LOC_Os01g05970.1	OsFBO1 - F-box and other domain containing protein, expressed	PF00125	PTHR23428	KOG1744		K11252	GO:0000786,GO:0005634,GO:0006334,GO:0003677
AT1G74920.1	2609	2403	2312	2268	2565	2558	2398	2383	2345	2431	2350	2130	0.13	0.1	0.09	0.03	0.09	0.07	0.1	aldehyde dehydrogenase 10A8	LOC_Os08g32870.1	aldehyde dehydrogenase, putative, expressed	PF00171	PTHR11699,PTHR11699:SF45	KOG2450	1.2.1.8	K00130	GO:0005618,GO:0008152,GO:0019285,GO:0055114,GO:0004028,GO:0016491
AT2G34480.1	2605	1604	2269	2314	2018	1959	2129	2104	2102	1914	3530	3070	-0.12	-0.09	-0.72	-0.53	-0.64	0.07	-0.01	Ribosomal protein L18ae/LX family protein	LOC_Os01g54870.1	60S ribosomal protein L18a, putative, expressed	PF01775	PTHR10052	KOG0829		K02882	GO:0005840,GO:0005886,GO:0022625,GO:0022626,GO:0006412,GO:0042254,GO:0003735
AT2G34480.2	2605	1604	2269	2314	2018	1959	2129	2104	2102	1914	3531	3070	-0.12	-0.09	-0.72	-0.53	-0.64	0.07	-0.01
AT5G42270.1	2603	2791	3229	3209	2742	2801	2865	2896	3403	3472	2384	2382	-0.26	-0.06	0.53	0.43	0.27	-0.35	-0.31	FtsH extracellular protease family	LOC_Os06g51029.1	OsFtsH1 FtsH protease, homologue of AtFtsH1/5, expressed	PF01434,PF00004	PTHR23076	KOG0731	3.4.24.-	K03798	GO:0009507,GO:0009535,GO:0009579,GO:0009941,GO:0010205,GO:0010304,GO:0030163,GO:0004176,GO:0008237,GO:0016887,GO:0004222,GO:0005524,GO:0006508,GO:0008270,GO:0016021
AT3G13080.2	2603	4479	1104	1128	4238	5094	2702	2462	4993	5512	1050	1159	1.67	0.85	2.25	0.02	1.23	-0.57	-0.17	multidrug resistance-associated protein 3	LOC_Os01g07870.1	ABC transporter family protein, putative, expressed	PF00664,PF00005	PTHR24223,PTHR24223:SF20	KOG0054			GO:0000325,GO:0005774,GO:0005886,GO:0048046,GO:0006810,GO:0055085,GO:0010290,GO:0015431,GO:0042626,GO:0005524,GO:0016887,GO:0016021
AT1G02840.2	2603	2791	2209	2423	2353	2236	2432	2522	1853	1798	2019	1940	0.22	-0.11	-0.12	0.23	0.32	0.56	0.33	RNA-binding (RRM/RBD/RNP motifs) family protein	LOC_Os05g30140.1	RNA recognition motif containing protein, expressed	PF00076	PTHR10548	KOG0105		K12890	GO:0005634,GO:0016607,GO:0035061,GO:0000166,GO:0003676,GO:0003723
AT2G30360.1	2602	2075	322	290	2146	2043	215	212	2453	2491	328	302	2.93	3.3	2.97	-0.04	-0.56	-0.08	-0.24	SOS3-interacting protein 4	LOC_Os01g10890.1	CAMK_KIN1/SNF1/Nim1_like.8 - CAMK includes calcium/calmodulin depedent protein kinases, expressed	PF00069,PF03822	PTHR24343,PTHR24343:SF45	KOG0583			GO:0006468,GO:0009268,GO:0004672,GO:0016301,GO:0005524,GO:0007165
AT4G35450.2	2602	2077	2031	1983	2396	2193	2032	1957	2140	2137	2366	2184	0.22	0.2	-0.09	-0.18	-0.19	0.13	0.1	ankyrin repeat-containing protein 2	LOC_Os09g33810.2	ankyrin repeat domain containing protein, putative, expressed	PF00023	PTHR24193	KOG4214			GO:0005634,GO:0005737,GO:0031359,GO:0006457,GO:0009791,GO:0009816,GO:0010228,GO:0045036,GO:0046686,GO:0005515
AT3G45980.1	2601	1551	1316	1463	1635	1308	1755	2126	1290	1178	2345	2166	0.58	-0.4	-0.87	-0.7	-0.22	0.75	0.25	Histone superfamily protein	LOC_Os01g05970.1	OsFBO1 - F-box and other domain containing protein, expressed	PF00125	PTHR23428	KOG1744		K11252	GO:0005730,GO:0006334,GO:0003677,GO:0005634,GO:0000786
AT4G39200.1	2600	2077	1978	2399	2052	1838	2204	2672	2440	2043	3964	3886	0.1	-0.33	-0.81	-0.84	-0.69	0.06	-0.2	Ribosomal protein S25 family protein	LOC_Os08g44480.1	40S ribosomal protein S25, putative, expressed	PF03297	PTHR12850,PTHR12850:SF8	KOG1767		K02975	GO:0005840,GO:0022626,GO:0022627,GO:0006412,GO:0003735
AT1G74920.2	2597	2392	2290	2251	2540	2528	2383	2363	2321	2407	2337	2120	0.14	0.09	0.09	0.03	0.09	0.08	0.1	aldehyde dehydrogenase 10A8	LOC_Os08g32870.1	aldehyde dehydrogenase, putative, expressed	PF00171	PTHR11699,PTHR11699:SF45	KOG2450	1.2.1.8	K00130	GO:0005618,GO:0008152,GO:0019285,GO:0055114,GO:0004028,GO:0016491
AT4G39200.2	2593	2071	1975	2392	2048	1833	2202	2667	2437	2040	3956	3876	0.1	-0.33	-0.81	-0.84	-0.69	0.06	-0.21	Ribosomal protein S25 family protein	LOC_Os08g44480.1	40S ribosomal protein S25, putative, expressed	PF03297	PTHR12850,PTHR12850:SF8	KOG1767		K02975	GO:0005840,GO:0022626,GO:0022627,GO:0006412,GO:0003735
AT1G06410.1	2591	3137	3794	3828	3122	3372	3036	3025	2920	2974	2394	2585	-0.41	0.1	0.24	0.61	0.28	-0.04	0.14	trehalose-phosphatase/synthase 7	LOC_Os05g44100.1	trehalose synthase, putative, expressed	PF02358,PF00982	PTHR10788	KOG1050	2.4.1.15,3.1.3.12	K00697,K01087	GO:0005992,GO:0008152,GO:0004805,GO:0016757,GO:0003824
AT1G06410.3	2589	3105	3765	3809	3093	3350	3017	3000	2905	2956	2389	2577	-0.41	0.1	0.24	0.61	0.28	-0.04	0.14
AT1G57680.2	2586	2460	2028	1983	2359	2365	2244	2004	1551	1575	1929	1716	0.33	0.15	-0.22	0.14	0.22	0.69	0.6		LOC_Os01g66190.1	expressed protein						GO:0012505,GO:0008150,GO:0003674
AT1G06570.2	2583	2518	1375	1408	2425	2485	1911	1854	1442	1540	1262	1181	0.87	0.38	0.29	0.19	0.62	0.77	0.72	phytoene desaturation 1	LOC_Os02g07160.1	glyoxalase family protein, putative, expressed	PF00903	PTHR11959	KOG0638	1.13.11.27	K00457	GO:0005739,GO:0005829,GO:0009507,GO:0010189,GO:0010236,GO:0016117,GO:0003868,GO:0009072
AT1G21680.1	2583	3332	2874	2917	3101	3210	2853	2615	2661	2794	2295	2161	0.03	0.21	0.29	0.38	0.29	0.12	0.21	DPP6 N-terminal domain-like protein	LOC_Os03g62370.1	WD40-like Beta Propeller Repeat family protein, expressed	PF07676	PTHR11731:SF44,PTHR11731				GO:0005773,GO:0005886,GO:0009505,GO:0008150,GO:0003674
AT1G70850.1	2581	2384	3069	3345	2799	2985	2294	2282	2296	2256	1977	2021	-0.37	0.34	0.19	0.68	0.19	0.13	0.35	MLP-like protein 34	LOC_Os04g39150.1	pathogenesis-related Bet v I family protein, putative, expressed	PF00407					GO:0005575,GO:0006952,GO:0009607,GO:0003674
AT5G61820.1	2578	2507	1122	1123	2600	2572	1456	1567	3363	3455	1261	1196	1.18	0.77	1.47	-0.13	0.3	-0.42	-0.4		LOC_Os08g42590.3	mtN19, putative, expressed	PF07712					GO:0005773,GO:0008150,GO:0003674
AT2G38170.2	2576	2640	2401	2289	2055	2137	2652	2540	2184	2221	2106	1963	0.15	-0.31	0.11	0.21	0.35	0.24	-0.07	cation exchanger 1	LOC_Os01g37690.1	sodium/calcium exchanger protein, putative, expressed	PF01699		KOG1397		K07300	GO:0005773,GO:0005774,GO:0009705,GO:0016020,GO:0006816,GO:0006882,GO:0009631,GO:0009651,GO:0030026,GO:0015085,GO:0015368,GO:0015369,GO:0055085,GO:0016021
AT1G66260.1	2576	2195	2654	2744	2071	2055	2582	2781	2473	2392	2715	2716	-0.18	-0.38	-0.16	-0.01	-0.02	-0.03	-0.24	RNA-binding (RRM/RBD/RNP motifs) family protein	LOC_Os06g14470.1	RNA recognition motif containing protein, putative, expressed	PF00076	PTHR19965	KOG0533		K12881	GO:0005575,GO:0008150,GO:0000166,GO:0003676
AT1G73540.1	2576	2017	2644	2827	1735	1346	1886	2070	2300	2147	1674	1763	-0.25	-0.36	0.37	0.67	0.2	0.05	-0.53	nudix hydrolase homolog 21	LOC_Os02g50130.1	hydrolase, NUDIX family, domain containing protein, expressed	PF00293	PTHR12629	KOG2839			GO:0009507,GO:0008150,GO:0016787
AT1G70850.3	2575	2377	3067	3339	2797	2980	2293	2279	2293	2255	1973	2019	-0.37	0.34	0.19	0.68	0.2	0.12	0.35	MLP-like protein 34	LOC_Os04g39150.1	pathogenesis-related Bet v I family protein, putative, expressed	PF00407					GO:0005575,GO:0006952,GO:0009607,GO:0003674
AT4G37520.1	2571	2032	1438	1604	2390	2325	1423	1317	3179	2940	1834	1696	0.6	0.78	0.79	-0.21	-0.37	-0.41	-0.38	Peroxidase superfamily protein	LOC_Os07g02440.1	peroxidase precursor, putative, expressed	PF00141			1.11.1.7	K00430	GO:0005737,GO:0006979,GO:0055114,GO:0004601,GO:0005515,GO:0020037
AT3G55770.3	2570	1835	1819	1889	2031	1982	1998	2012	1643	1498	2070	1858	0.25	0	-0.32	-0.08	0.03	0.49	0.35	GATA type zinc finger transcription factor family protein	LOC_Os03g15940.1	OsWLIM2 - LIM domain protein, putative actin-binding protein and transcription factor, expressed	PF00412	PTHR24206,PTHR24206:SF66	KOG1700			GO:0005575,GO:0008150,GO:0008270
AT2G36460.1	2568	2592	1646	1743	2375	2703	2235	2154	2896	2929	1696	1607	0.61	0.21	0.82	0.04	0.41	-0.17	-0.2	Aldolase superfamily protein	LOC_Os01g67860.1	fructose-bisphospate aldolase isozyme, putative, expressed	PF00274	PTHR11627	KOG1557	4.1.2.13	K01623	GO:0005739,GO:0005886,GO:0016020,GO:0006098,GO:0009651,GO:0046686,GO:0005507,GO:0004332,GO:0006096
AT4G34870.1	2567	1712	1859	1848	2155	1964	2097	2395	2220	2052	2665	2646	0.21	-0.12	-0.31	-0.52	-0.24	0	-0.05	rotamase cyclophilin 5	LOC_Os02g02890.1	peptidyl-prolyl cis-trans isomerase, putative, expressed	PF00160	PTHR11071:SF163,PTHR11071	KOG0865			GO:0005829,GO:0005886,GO:0009507,GO:0048046,GO:0006457,GO:0007165,GO:0003755
AT3G53020.1	2565	1748	1694	1880	1778	1791	1944	2103	2077	1891	2855	2809	0.27	-0.18	-0.51	-0.66	-0.49	0.12	-0.15	Ribosomal protein L24e family protein	LOC_Os01g59990.1	ribosomal protein L24, putative, expressed	PF01246	PTHR10792	KOG1722		K02896	GO:0005730,GO:0005840,GO:0022625,GO:0006412,GO:0009734,GO:0042254,GO:0048467,GO:0003735
AT3G22440.1	2564	3305	3489	3475	3794	3648	3230	3186	3113	3128	2776	3049	-0.25	0.21	0.1	0.26	0.14	-0.09	0.25	FRIGIDA-like protein	LOC_Os03g58070.1	frigida, putative, expressed	PF07899					GO:0005575,GO:0008150,GO:0003674
AT4G32730.2	2564	3273	2064	3124	1876	3222	3053	4248	3426	3285	2712	2918	0.17	-0.52	0.25	-0.12	0.38	-0.2	-0.4	Homeodomain-like protein	LOC_Os12g13570.1	MYB family transcription factor, putative, expressed	PF00249	PTHR10641	KOG0048			GO:0006355,GO:0045449,GO:0003677,GO:0003700,GO:0003713
AT4G32730.3	2563	3277	2059	3122	1874	3210	3042	4251	3412	3282	2711	2909	0.17	-0.52	0.25	-0.12	0.38	-0.2	-0.4
AT5G19140.2	2563	1991	2499	2508	2462	2225	2670	2724	2634	2547	3122	2953	-0.14	-0.2	-0.23	-0.28	-0.17	-0.19	-0.14	Aluminium induced protein with YGL and LRDR motifs	LOC_Os11g05050.1	stem-specific protein TSJT1, putative, expressed	PF12481,PF12504	PTHR11772				GO:0005886,GO:0009733,GO:0010044,GO:0003674
AT5G59910.1	2562	1465	1257	1400	1567	1347	1538	1783	1219	1108	2096	1883	0.6	-0.19	-0.77	-0.58	-0.26	0.79	0.32	Histone superfamily protein	LOC_Os01g05970.1	OsFBO1 - F-box and other domain containing protein, expressed	PF00125	PTHR23428	KOG1744		K11252	GO:0005730,GO:0006334,GO:0003677,GO:0005634,GO:0000786
AT1G26580.1	2559	2803	2669	2690	2904	2769	2526	2364	1952	2173	2328	2334	0	0.21	-0.18	0.2	0.07	0.38	0.46		LOC_Os03g31230.1	MYB family transcription factor, putative, expressed						GO:0005575,GO:0008150,GO:0003674
AT5G02960.1	2557	1820	1974	2161	1722	1714	2239	2617	2194	2020	3485	3487	0.08	-0.5	-0.73	-0.75	-0.52	0.05	-0.29	Ribosomal protein S12/S23 family protein	LOC_Os03g60400.1	40S ribosomal protein S23, putative, expressed	PF00164	PTHR11652	KOG1749		K02973	GO:0005840,GO:0022626,GO:0022627,GO:0006412,GO:0003735,GO:0005622
AT5G11170.1	2557	2730	2523	2603	2608	2769	2892	2695	2584	2736	2546	2552	0.04	-0.05	0.06	0.01	0.13	-0.01	0.02	DEAD/DEAH box RNA helicase family protein			PF00271,PF00270	PTHR24031:SF5,PTHR24031	KOG0329			GO:0005730,GO:0046686,GO:0003676,GO:0004386,GO:0005524,GO:0008026
AT3G55770.2	2556	1818	1813	1876	2019	1967	1989	1999	1629	1488	2052	1849	0.25	0	-0.32	-0.08	0.03	0.49	0.35	GATA type zinc finger transcription factor family protein	LOC_Os03g15940.1	OsWLIM2 - LIM domain protein, putative actin-binding protein and transcription factor, expressed	PF00412	PTHR24206,PTHR24206:SF66	KOG1700			GO:0005575,GO:0008150,GO:0008270
AT5G11170.2	2556	2749	2557	2621	2602	2773	2934	2723	2592	2744	2551	2562	0.04	-0.07	0.06	0.02	0.15	-0.01	0.01	DEAD/DEAH box RNA helicase family protein			PF00271,PF00270	PTHR24031:SF5,PTHR24031	KOG0329			GO:0005730,GO:0046686,GO:0003676,GO:0004386,GO:0005524,GO:0008026
AT4G37520.2	2556	2011	1426	1597	2381	2312	1417	1303	3160	2922	1821	1689	0.6	0.79	0.79	-0.22	-0.37	-0.41	-0.37	Peroxidase superfamily protein	LOC_Os07g02440.1	peroxidase precursor, putative, expressed	PF00141			1.11.1.7	K00430	GO:0005737,GO:0006979,GO:0055114,GO:0004601,GO:0005515,GO:0020037
AT3G24830.1	2556	1942	1954	2102	2032	2035	2087	2177	2210	2054	3125	3030	0.15	-0.07	-0.53	-0.6	-0.53	0.08	-0.07	Ribosomal protein L13 family protein	LOC_Os07g01870.1	ribosomal protein L13, putative, expressed	PF00572	PTHR11545	KOG3204		K02872	GO:0015934,GO:0016020,GO:0022625,GO:0022626,GO:0006412,GO:0003735,GO:0005840
AT1G14320.2	2555	1656	1801	2034	2093	2077	1902	2014	2264	2017	2679	2488	0.14	0.09	-0.27	-0.43	-0.4	-0.02	-0.04	Ribosomal protein L16p/L10e family protein	LOC_Os11g11390.1	ribosomal protein, putative, expressed	PF00252	PTHR11726:SF10,PTHR11726	KOG0857		K02866	GO:0005730,GO:0005773,GO:0005886,GO:0009507,GO:0015934,GO:0022625,GO:0022626,GO:0006412,GO:0071493,GO:0003735,GO:0005840
AT2G27720.4	2554	1377	1834	2111	1759	1859	1764	2137	1728	1471	3125	2923	-0.01	-0.11	-0.92	-0.62	-0.63	0.3	0.18
AT5G67300.1	2553	2228	2754	2817	1819	1879	2350	2257	2454	2328	2236	2070	-0.22	-0.32	0.15	0.37	0.1	0	-0.37	myb domain protein r1	LOC_Os09g01960.1	MYB family transcription factor, putative, expressed	PF00249	PTHR10641	KOG0048		K09422	GO:0005634,GO:0006355,GO:0006950,GO:0009414,GO:0009651,GO:0009723,GO:0009733,GO:0009737,GO:0009739,GO:0009751,GO:0009753,GO:0010200,GO:0046686,GO:0003677,GO:0003700
AT5G63370.1	2553	3338	3406	3649	3143	3281	3568	3287	2774	2753	2062	2304	-0.26	-0.09	0.34	0.69	0.65	0.09	0.22	Protein kinase superfamily protein	LOC_Os04g41100.4	cyclin-dependent kinase G-2, putative, expressed	PF00069	PTHR24056,PTHR24056:SF86	KOG0663	2.7.11.22	K08818	GO:0005575,GO:0006468,GO:0004672,GO:0004674,GO:0005524,GO:0016301
AT3G04400.2	2551	2003	1990	2211	1769	1617	2206	2382	2390	2092	3459	3322	0.12	-0.44	-0.6	-0.69	-0.56	0.02	-0.4	Ribosomal protein L14p/L23e family protein	LOC_Os02g56960.1	ribosomal protein, putative, expressed	PF00238	PTHR11761	KOG0901		K02894	GO:0005840,GO:0022625,GO:0006412,GO:0009793,GO:0003735
AT5G19940.1	2550	1815	1998	2252	1831	1706	2080	2345	1630	1526	2633	2391	0.04	-0.32	-0.67	-0.24	-0.18	0.47	0.16	Plastid-lipid associated protein PAP / fibrillin family protein	LOC_Os04g51792.1	PAP fibrillin family domain containing protein, expressed	PF04755					GO:0009507,GO:0009941,GO:0008150,GO:0005198
AT3G08940.1	2549	2325	3593	3882	2601	2658	3510	3491	2872	2652	3794	3624	-0.62	-0.41	-0.43	0.01	-0.08	-0.18	-0.07	light harvesting complex photosystem II	LOC_Os07g37240.1	chlorophyll A-B binding protein, putative, expressed	PF00504	PTHR21649			K08915	GO:0009507,GO:0009535,GO:0009579,GO:0009941,GO:0016020,GO:0009637,GO:0010114,GO:0010218,GO:0016168,GO:0009765
AT4G17040.1	2546	1846	1491	1584	1899	1826	1746	1663	1900	1880	2074	1866	0.51	0.13	-0.06	-0.36	-0.21	0.22	-0.02	CLP protease R subunit 4	LOC_Os01g16530.1	OsClp1 - Putative Clp protease homologue, expressed	PF00574	PTHR10381	KOG0840	3.4.21.92	K01358	GO:0009507,GO:0009532,GO:0009570,GO:0009941,GO:0006508,GO:0004252
AT4G40030.3	2545	1600	1355	1449	1443	1494	1535	1618	1457	1392	2328	1962	0.56	-0.1	-0.59	-0.61	-0.44	0.54	0.04	Histone superfamily protein	LOC_Os03g27310.2	histone H3, putative, expressed	PF00125	PTHR11426	KOG1745		K11253	GO:0000786,GO:0006334,GO:0003677
AT5G11200.1	2545	2712	2490	2579	2610	2747	2884	2673	2578	2724	2494	2481	0.05	-0.05	0.09	0.03	0.16	-0.01	0.02	DEAD/DEAH box RNA helicase family protein			PF00271,PF00270	PTHR24031:SF5,PTHR24031	KOG0329			GO:0005618,GO:0008150,GO:0003676,GO:0004386,GO:0005524,GO:0008026
AT4G40030.4	2544	1600	1355	1448	1443	1493	1535	1617	1456	1390	2327	1962	0.56	-0.1	-0.59	-0.61	-0.44	0.54	0.04
AT4G27440.1	2543	2382	5663	5941	2859	2954	5408	5534	3824	3829	5617	5534	-1.24	-0.91	-0.54	0.06	-0.03	-0.64	-0.4	protochlorophyllide oxidoreductase B	LOC_Os10g35370.1	oxidoreductase, short chain dehydrogenase/reductase family domain containing family, expressed	PF00106	PTHR24316:SF100,PTHR24316	KOG1208	1.3.1.33	K00218	GO:0009507,GO:0009535,GO:0009941,GO:0016020,GO:0009723,GO:0015995,GO:0016491,GO:0016630,GO:0008152
AT2G30620.2	2539	1678	1437	1500	1931	1658	1723	2118	1418	1303	1875	1837	0.52	-0.1	-0.45	-0.34	0.05	0.63	0.4	winged-helix DNA-binding transcription factor family protein	LOC_Os07g08710.1	AT hook-containing DNA-binding protein, putative, expressed	PF00538	PTHR11467			K11275	GO:0000786,GO:0005634,GO:0005730,GO:0006334,GO:0003677
AT5G42960.1	2539	3110	1856	2939	1749	3100	2905	4170	3324	3202	2669	2814	0.24	-0.55	0.25	-0.19	0.37	-0.21	-0.43		LOC_Os03g63860.1	DANA2, putative, expressed						GO:0005739,GO:0009507,GO:0009536,GO:0009941,GO:0008150,GO:0003674
AT5G60600.1	2538	2965	3267	3114	2812	2939	3212	2992	3164	3427	2067	2201	-0.21	-0.11	0.63	0.58	0.54	-0.26	-0.2	4-hydroxy-3-methylbut-2-enyl diphosphate synthase	LOC_Os02g39160.1	hydroxymethylbutenyl 4-diphosphate synthase, putative, expressed	PF04551			1.17.7.1	K03526	GO:0009507,GO:0009570,GO:0009941,GO:0008299,GO:0009416,GO:0009617,GO:0009862,GO:0019288,GO:0046429,GO:0051539,GO:0016114,GO:0055114
AT4G40030.2	2537	1576	1350	1446	1430	1471	1519	1597	1442	1380	2313	1945	0.56	-0.1	-0.59	-0.61	-0.45	0.54	0.04	Histone superfamily protein	LOC_Os03g27310.2	histone H3, putative, expressed	PF00125	PTHR11426	KOG1745		K11253	GO:0000786,GO:0006334,GO:0003677
AT2G26740.1	2537	2176	2006	1942	2287	2480	2582	2460	2233	2248	2106	1996	0.26	-0.08	0.13	-0.06	0.3	0.07	0.09	soluble epoxide hydrolase	LOC_Os05g19150.1	hydrolase, alpha/beta fold family domain containing protein, expressed	PF00561	PTHR10992,PTHR10992:SF279	KOG4178			GO:0009414,GO:0009733,GO:0004301
AT1G36730.1	2538	2599	3097	3042	2735	2635	3082	2867	3404	3625	3038	3106	-0.26	-0.15	0.19	0	-0.05	-0.45	-0.39	Translation initiation factor IF2/IF5	LOC_Os06g48355.1	expressed protein	PF01873,PF02020	PTHR23001:SF1,PTHR23001	KOG2767		K03262	GO:0006413,GO:0006446,GO:0003743,GO:0005488
AT5G60600.2	2536	2961	3265	3113	2810	2937	3212	2989	3161	3423	2066	2200	-0.21	-0.11	0.63	0.58	0.54	-0.26	-0.2	4-hydroxy-3-methylbut-2-enyl diphosphate synthase	LOC_Os02g39160.1	hydroxymethylbutenyl 4-diphosphate synthase, putative, expressed	PF04551			1.17.7.1	K03526	GO:0009507,GO:0009570,GO:0009941,GO:0008299,GO:0009416,GO:0009617,GO:0009862,GO:0019288,GO:0046429,GO:0051539,GO:0016114,GO:0055114
AT5G63190.1	2534	2698	2410	2329	2561	2888	2186	2107	2305	2440	2159	2263	0.14	0.34	0.1	0.1	-0.04	0.14	0.2	MA3 domain-containing protein	LOC_Os08g02690.1	MA3 domain containing protein, expressed	PF02847	PTHR12626	KOG0403			GO:0005575,GO:0008150,GO:0003674
AT4G02510.1	2533	4810	6944	7085	4300	5045	5721	5762	4949	5152	3633	3971	-0.93	-0.3	0.41	0.88	0.59	-0.46	-0.11	translocon at the outer envelope membrane of chloroplasts 159	LOC_Os05g05950.1	TOC159, putative, expressed	PF04548,PF11886	PTHR10903:SF24,PTHR10903				GO:0005829,GO:0009507,GO:0009707,GO:0009941,GO:0016020,GO:0045036,GO:0003924,GO:0004888,GO:0005525
AT5G63190.2	2533	2696	2409	2327	2557	2887	2184	2107	2305	2437	2159	2261	0.14	0.34	0.1	0.1	-0.04	0.14	0.2	MA3 domain-containing protein	LOC_Os08g02690.1	MA3 domain containing protein, expressed	PF02847	PTHR12626	KOG0403			GO:0005575,GO:0008150,GO:0003674
AT4G02510.2	2532	4810	6947	7092	4298	5050	5721	5766	4952	5155	3636	3978	-0.94	-0.3	0.41	0.88	0.59	-0.46	-0.11
AT4G33080.1	2532	2982	2065	2853	1848	2845	2822	3759	3065	2933	2527	2699	0.17	-0.49	0.2	-0.09	0.33	-0.12	-0.35	AGC (cAMP-dependent, cGMP-dependent and protein kinase C) kinase family protein	LOC_Os01g09200.1	AGC_AGC_other_NDRh_TRCd.1 - ACG kinases include homologs to PKA, PKG and PKC, expressed	PF00433,PF00069	PTHR24358:SF32,PTHR24358	KOG0605			GO:0005575,GO:0006468,GO:0016301,GO:0004672,GO:0005524,GO:0004674
AT2G43030.1	2523	1881	2287	2221	1905	1896	2377	2285	1966	1777	3003	2657	-0.03	-0.29	-0.6	-0.33	-0.28	0.23	0.02	Ribosomal protein L3 family protein	LOC_Os02g04460.1	ribosomal protein L3, putative, expressed	PF00297	PTHR11229	KOG3141		K02906	GO:0005840,GO:0009507,GO:0009570,GO:0016020,GO:0006412,GO:0003735,GO:0005622
AT4G02510.3	2522	4795	6922	7065	4288	5031	5698	5742	4940	5141	3617	3951	-0.93	-0.3	0.41	0.89	0.6	-0.46	-0.11
AT5G17270.1	2521	2889	2456	2555	2373	2507	2686	2647	2177	2317	2270	2403	0.11	-0.13	-0.06	0.1	0.19	0.27	0.12	Protein prenylyltransferase superfamily protein	LOC_Os07g27180.1	tetratricopeptide repeat domain containing protein, expressed	PF00515	PTHR16193	KOG1128			GO:0005575,GO:0008150,GO:0005488,GO:0005515
AT1G70850.2	2521	2333	2934	3270	2673	2938	2226	2240	2232	2204	1922	1970	-0.35	0.33	0.19	0.67	0.2	0.13	0.34	MLP-like protein 34	LOC_Os04g39150.1	pathogenesis-related Bet v I family protein, putative, expressed	PF00407					GO:0005575,GO:0006952,GO:0009607,GO:0003674
AT1G19660.1	2518	2284	1673	1771	2357	2499	1740	1676	2390	2416	1873	1769	0.48	0.51	0.4	-0.08	-0.09	0	0.01	Wound-responsive family protein	LOC_Os08g26870.3	wound responsive protein, putative, expressed	PF02151,PF02577					GO:0009611,GO:0005515,GO:0006289,GO:0004518,GO:0003677
AT5G65110.1	2519	3138	1796	1885	3200	3510	2291	2155	3009	3330	1320	1341	0.62	0.59	1.25	0.47	0.74	-0.16	0.08	acyl-CoA oxidase 2	LOC_Os11g39220.1	acyl-coenzyme A oxidase, putative, expressed	PF01756,PF02770,PF00441	PTHR10909,PTHR10909:SF94	KOG0135	1.3.3.6	K00232	GO:0005777,GO:0001676,GO:0006635,GO:0003997,GO:0016627,GO:0055114,GO:0003995
AT2G05520.6	2517	1847	1953	2316	2967	2906	1200	1650	5203	2483	1732	2177	0.03	1.04	0.98	0.13	-0.46	-0.82	-0.39	glycine-rich protein 3			PF07172					GO:0012505,GO:0009269,GO:0009723,GO:0009737,GO:0009751,GO:0003674
AT5G43940.1	2517	2237	1861	2003	2402	2472	2194	2181	2735	2728	1981	1775	0.3	0.16	0.54	0.04	0.22	-0.2	-0.16	GroES-like zinc-binding dehydrogenase family protein	LOC_Os02g57040.1	dehydrogenase, putative, expressed	PF00107,PF08240	PTHR11695,PTHR11695:SF4	KOG0022	1.1.1.1,1.1.1.284	K00121	GO:0005777,GO:0008219,GO:0009611,GO:0009751,GO:0010286,GO:0046292,GO:0048316,GO:0051903,GO:0080007,GO:0008270,GO:0016491,GO:0055114
AT5G61820.2	2516	2360	1085	1091	2515	2485	1378	1479	3205	3313	1237	1162	1.16	0.81	1.44	-0.14	0.25	-0.42	-0.38
AT1G67430.1	2515	1410	2207	2172	2226	2109	1939	1851	1797	1880	3189	2680	-0.16	0.19	-0.68	-0.42	-0.63	0.09	0.24	Ribosomal protein L22p/L17e family protein	LOC_Os09g08430.1	ribosomal protein L22, putative, expressed	PF00237	PTHR11593	KOG3353		K02880	GO:0005730,GO:0005773,GO:0005840,GO:0016020,GO:0022625,GO:0022626,GO:0006412,GO:0003735,GO:0005622,GO:0015934
AT1G27580.1	2515	1887	1760	1735	2191	2079	1958	1583	1958	1985	2134	1821	0.33	0.27	0	-0.18	-0.16	0.16	0.12	Protein of unknown function (DUF295)			PF03478					GO:0008150,GO:0003674
AT3G56800.1	2510	1432	1562	1604	1575	1401	1523	1745	1733	1678	2410	2217	0.32	-0.13	-0.44	-0.55	-0.5	0.21	-0.2	calmodulin 3	LOC_Os07g48780.1	OsCam1-2 - Calmodulin, expressed	PF00036	PTHR23050:SF20,PTHR23050	KOG0027		K02183	GO:0005737,GO:0005773,GO:0019722,GO:0005509
AT2G22990.1	2510	2382	2363	2578	2027	2196	2259	2284	2084	2012	2413	2489	-0.01	-0.11	-0.26	0.01	-0.11	0.26	0.04	sinapoylglucose 1	LOC_Os10g01110.1	OsSCP44 - Putative Serine Carboxypeptidase homologue, expressed	PF00450	PTHR11802,PTHR11802:SF7	KOG1282	2.3.1.92,3.4.16.-	K09757	GO:0012505,GO:0006508,GO:0009698,GO:0004185,GO:0016754
AT4G32730.5	2510	3181	2019	3053	1846	3146	2973	4140	3337	3198	2637	2857	0.17	-0.51	0.25	-0.12	0.37	-0.2	-0.39
AT4G29060.1	2507	3074	5095	5077	2869	3172	4273	3945	3544	4007	3809	3877	-0.87	-0.44	-0.03	0.4	0.1	-0.44	-0.32	elongation factor Ts family protein	LOC_Os12g35630.1	elongation factor TS family protein, expressed	PF00889,PF00575,PF00627	PTHR11741	KOG1071			GO:0009507,GO:0009570,GO:0009941,GO:0006414,GO:0009793,GO:0046686,GO:0003723,GO:0003746,GO:0005515,GO:0005622
AT2G42500.4	2508	3244	2132	3032	2086	3145	3019	3919	3289	3190	2671	2744	0.16	-0.41	0.26	-0.07	0.36	-0.17	-0.31
AT2G30860.2	2506	1830	1867	1885	2312	2374	2140	2190	2517	2458	2722	2321	0.21	0.11	-0.02	-0.43	-0.22	-0.2	-0.09	glutathione S-transferase PHI 9	LOC_Os03g04260.1	glutathione S-transferase, putative, expressed	PF02798	PTHR11260,PTHR11260:SF55		2.5.1.18	K00799	GO:0005737,GO:0005773,GO:0005886,GO:0009507,GO:0009570,GO:0009579,GO:0048046,GO:0006952,GO:0009407,GO:0010043,GO:0042742,GO:0046686,GO:0004364,GO:0004602,GO:0005507,GO:0043295,GO:0005515
AT4G35450.4	2505	1976	1932	1875	2281	2089	1928	1819	2029	2037	2273	2057	0.23	0.22	-0.09	-0.19	-0.21	0.14	0.1	ankyrin repeat-containing protein 2	LOC_Os09g33810.2	ankyrin repeat domain containing protein, putative, expressed	PF00023	PTHR24193	KOG4214			GO:0005634,GO:0005737,GO:0031359,GO:0006457,GO:0009791,GO:0009816,GO:0010228,GO:0045036,GO:0046686,GO:0005515
AT4G32730.4	2503	3192	2015	3044	1850	3144	2966	4149	3331	3198	2634	2849	0.17	-0.51	0.25	-0.12	0.38	-0.2	-0.39
AT2G27710.1	2503	1482	2046	2322	1821	1895	1982	2398	1854	1548	3540	3380	-0.13	-0.24	-1.02	-0.66	-0.66	0.23	0.13	60S acidic ribosomal protein family	LOC_Os05g37330.1	60S acidic ribosomal protein, putative, expressed	PF00428	PTHR21141	KOG3449			GO:0005634,GO:0005730,GO:0005829,GO:0005840,GO:0005886,GO:0009507,GO:0016020,GO:0022626,GO:0006414,GO:0009409,GO:0003735,GO:0005622
AT2G27710.2	2502	1482	2045	2320	1819	1889	1981	2393	1852	1546	3538	3377	-0.13	-0.24	-1.03	-0.66	-0.66	0.23	0.13	60S acidic ribosomal protein family	LOC_Os05g37330.1	60S acidic ribosomal protein, putative, expressed	PF00428	PTHR21141	KOG3449			GO:0005634,GO:0005730,GO:0005829,GO:0005840,GO:0005886,GO:0009507,GO:0016020,GO:0022626,GO:0006414,GO:0009409,GO:0003735,GO:0005622
AT3G16430.2	2501	1592	2256	2387	1865	1830	1841	1855	2022	1904	2534	2324	-0.18	0	-0.31	-0.07	-0.39	0.06	-0.09	jacalin-related lectin 31	LOC_Os05g43240.2	jacalin-like lectin domain containing protein, expressed	PF01419	PTHR23244				GO:0005575,GO:0008150,GO:0005507
AT5G63370.5	2501	3293	3364	3600	3102	3251	3539	3248	2718	2704	2000	2250	-0.27	-0.1	0.35	0.71	0.68	0.1	0.23
AT3G16430.1	2501	1599	2258	2389	1871	1835	1840	1856	2028	1905	2532	2326	-0.18	0	-0.3	-0.06	-0.39	0.06	-0.09	jacalin-related lectin 31	LOC_Os05g43240.2	jacalin-like lectin domain containing protein, expressed	PF01419	PTHR23244				GO:0005575,GO:0008150,GO:0005507
AT2G42500.5	2500	3235	2122	3027	2076	3144	3011	3911	3277	3181	2672	2737	0.16	-0.41	0.26	-0.07	0.36	-0.17	-0.31
AT1G76030.1	2499	2590	2385	2460	2715	2892	2498	2451	2594	2580	1812	1945	0.07	0.18	0.46	0.37	0.4	-0.02	0.12	ATPase, V1 complex, subunit B protein	LOC_Os01g51380.1	ATP synthase, putative, expressed	PF00006,PF02874,PF00306	PTHR15184:SF11,PTHR15184	KOG1351	3.6.3.14	K02147	GO:0005773,GO:0005886,GO:0009507,GO:0016020,GO:0010255,GO:0046686,GO:0005524,GO:0016820,GO:0046933,GO:0046961,GO:0015991,GO:0033178,GO:0015992,GO:0046034,GO:0016469
AT2G42500.3	2497	3240	2128	3029	2077	3146	3012	3913	3281	3186	2672	2741	0.15	-0.41	0.26	-0.07	0.36	-0.17	-0.31	protein phosphatase 2A-3	LOC_Os03g07150.1	OsPP2Ac-5 - Phosphatase 2A isoform 5 belonging to family 2, expressed	PF00149	PTHR11668,PTHR11668:SF21		3.1.3.16	K04382	GO:0005634,GO:0005737,GO:0005886,GO:0008150,GO:0004722,GO:0016787
AT2G22990.3	2497	2376	2343	2568	2006	2186	2250	2280	2076	2010	2401	2478	-0.01	-0.11	-0.26	0.01	-0.11	0.25	0.04	sinapoylglucose 1	LOC_Os04g09720.1	OsSCP22 - Putative Serine Carboxypeptidase homologue, expressed	PF00450	PTHR11802,PTHR11802:SF7	KOG1282	2.3.1.92,3.4.16.-	K09757	GO:0012505,GO:0006508,GO:0009698,GO:0004185,GO:0016754
AT2G44100.1	2496	2583	2004	2154	2542	2685	2256	2209	3013	2936	1781	1732	0.29	0.23	0.76	0.24	0.35	-0.23	-0.19	guanosine nucleotide diphosphate dissociation inhibitor 1	LOC_Os05g23860.1	rab GDP dissociation inhibitor alpha, putative, expressed	PF00996	PTHR11787	KOG1439			GO:0005575,GO:0015031,GO:0048227,GO:0005093
AT3G55770.5	2494	1773	1734	1795	1933	1888	1935	1945	1587	1448	2022	1807	0.27	-0.02	-0.34	-0.12	0.02	0.49	0.33	GATA type zinc finger transcription factor family protein	LOC_Os03g15940.1	OsWLIM2 - LIM domain protein, putative actin-binding protein and transcription factor, expressed	PF00412	PTHR24206,PTHR24206:SF66	KOG1700			GO:0005575,GO:0008150,GO:0008270
AT4G35450.5	2493	1991	1929	1905	2278	2087	1934	1899	2056	2050	2235	2089	0.23	0.19	-0.07	-0.17	-0.17	0.13	0.09	ankyrin repeat-containing protein 2	LOC_Os09g33810.2	ankyrin repeat domain containing protein, putative, expressed	PF00023	PTHR24193	KOG4214			GO:0005634,GO:0005737,GO:0031359,GO:0006457,GO:0009791,GO:0009816,GO:0010228,GO:0045036,GO:0046686,GO:0005515
AT1G08260.1	2488	5980	499	511	4285	5382	470	488	5147	5540	303	318	3.07	3.34	4.11	0.7	0.63	-0.34	-0.14	DNA polymerase epsilon catalytic subunit	LOC_Os02g30800.1	POLE1 - Putative DNA polymerase epsilon catalytic subunit, expressed	PF00136,PF03104,PF08490	PTHR10670	KOG1798	2.7.7.7	K02324	GO:0008622,GO:0048046,GO:0009793,GO:0045750,GO:0048579,GO:0000166,GO:0003676,GO:0003677,GO:0003887,GO:0008270,GO:0006260,GO:0005634
AT5G11200.2	2488	2671	2432	2531	2553	2695	2811	2639	2533	2652	2441	2433	0.06	-0.05	0.09	0.03	0.16	-0.01	0.02	DEAD/DEAH box RNA helicase family protein			PF00271,PF00270	PTHR24031:SF5,PTHR24031	KOG0329			GO:0005618,GO:0008150,GO:0003676,GO:0004386,GO:0005524,GO:0008026
AT2G24200.3	2488	2324	1947	1944	2415	2647	2289	2172	2707	2769	1737	1646	0.31	0.18	0.69	0.2	0.4	-0.19	-0.11	Cytosol aminopeptidase family protein	LOC_Os02g55140.1	leucine aminopeptidase, chloroplast precursor, putative, expressed	PF02789,PF00883	PTHR11963	KOG2597	3.4.11.1	K01255	GO:0005773,GO:0006508,GO:0046686,GO:0004177,GO:0008235,GO:0030145,GO:0005622
AT4G34350.1	2487	2186	1959	1925	2087	2171	2165	2041	2582	2569	2108	2017	0.27	0.02	0.32	-0.09	0.03	-0.14	-0.27	4-hydroxy-3-methylbut-2-enyl diphosphate reductase	LOC_Os03g52170.1	4-hydroxy-3-methylbut-2-enyl diphosphate reductase, putative, expressed	PF02401			1.17.1.2	K03527	GO:0009507,GO:0009570,GO:0019288,GO:0046677,GO:0046429,GO:0051745,GO:0055114
AT3G45300.1	2482	2321	1019	1112	2238	2260	1451	1355	1941	1868	831	785	1.17	0.68	1.24	0.4	0.8	0.33	0.24	isovaleryl-CoA-dehydrogenase	LOC_Os05g03480.2	acyl-coenzyme A dehydrogenase, mitochondrial precursor, putative, expressed	PF02770,PF00441,PF02771	PTHR10909,PTHR10909:SF121	KOG0141	1.3.99.10	K00253	GO:0005739,GO:0005759,GO:0006552,GO:0005524,GO:0008470,GO:0016627,GO:0055114,GO:0003995,GO:0016491
AT1G07320.3	2483	1828	2304	2433	2003	1931	2290	2308	1753	1691	2604	2520	-0.14	-0.23	-0.57	-0.11	-0.16	0.32	0.19	ribosomal protein L4	LOC_Os03g15870.1	ribosomal protein L4, putative, expressed	PF00573	PTHR10746	KOG1624			GO:0000311,GO:0005634,GO:0005840,GO:0009507,GO:0009535,GO:0009547,GO:0009570,GO:0009579,GO:0016020,GO:0022626,GO:0006412,GO:0003735,GO:0008266
AT5G11200.3	2482	2655	2430	2519	2550	2681	2802	2628	2517	2645	2441	2422	0.05	-0.05	0.09	0.03	0.16	-0.01	0.02	DEAD/DEAH box RNA helicase family protein			PF00271,PF00270	PTHR24031:SF5,PTHR24031	KOG0329			GO:0005618,GO:0008150,GO:0003676,GO:0004386,GO:0005524,GO:0008026
AT1G06410.2	2481	3096	3761	3783	3048	3324	2998	2984	2875	2937	2319	2521	-0.44	0.09	0.26	0.64	0.31	-0.06	0.13
AT5G17270.2	2479	2797	2373	2458	2304	2439	2594	2553	2114	2238	2229	2346	0.13	-0.12	-0.07	0.08	0.17	0.28	0.12
AT5G54810.1	2479	2442	1652	1768	3016	2833	2560	2521	3175	3173	1751	1688	0.52	0.2	0.88	-0.01	0.56	-0.37	-0.12	tryptophan synthase beta-subunit 1	LOC_Os08g04180.1	tryptophan synthase beta chain 1, putative, expressed	PF00291	PTHR10314,PTHR10314:SF3	KOG1395	4.2.1.20	K01696	GO:0009507,GO:0009570,GO:0000162,GO:0006979,GO:0009651,GO:0009684,GO:0004834,GO:0003824,GO:0030170,GO:0008152
AT4G24520.1	2477	3199	3323	3389	3034	3225	3085	2999	2980	3244	2477	2504	-0.24	0.04	0.32	0.43	0.29	-0.13	0.01	P450 reductase 1	LOC_Os09g38620.1	NADPH reductase, putative, expressed	PF00667,PF00175,PF00258	PTHR19384,PTHR19384:SF17	KOG1158	1.6.2.4	K00327	GO:0005783,GO:0006979,GO:0009698,GO:0009737,GO:0003958,GO:0016491,GO:0055114,GO:0010181
AT2G36460.3	2476	2478	1582	1675	2270	2600	2133	2045	2752	2814	1629	1545	0.6	0.22	0.81	0.04	0.4	-0.17	-0.19
AT2G30930.1	2476	1666	1028	1105	2014	1752	1166	1235	1041	1046	917	926	0.96	0.65	0.18	0.21	0.38	0.99	0.85									GO:0005886,GO:0009507,GO:0016020,GO:0008150,GO:0003674
AT5G63370.4	2475	3310	3380	3599	3093	3228	3517	3254	2737	2710	2002	2232	-0.27	-0.1	0.36	0.72	0.68	0.09	0.21	Protein kinase superfamily protein	LOC_Os04g41100.1	cyclin-dependent kinase G-2, putative, expressed	PF00069	PTHR24056,PTHR24056:SF86	KOG0663	2.7.11.22	K08818	GO:0005575,GO:0006468,GO:0004672,GO:0004674,GO:0005524,GO:0016301
AT4G24520.2	2472	3186	3310	3378	3024	3212	3072	2991	2967	3235	2472	2498	-0.24	0.04	0.32	0.43	0.29	-0.13	0.01	P450 reductase 1	LOC_Os09g38620.1	NADPH reductase, putative, expressed	PF00667,PF00175,PF00258	PTHR19384,PTHR19384:SF17	KOG1158	1.6.2.4	K00327	GO:0005783,GO:0006979,GO:0009698,GO:0009737,GO:0003958,GO:0016491,GO:0055114,GO:0010181
AT5G63370.3	2472	3106	3173	3356	2973	3113	3358	3002	2495	2512	1963	2137	-0.23	-0.06	0.29	0.67	0.63	0.16	0.28	Protein kinase superfamily protein	LOC_Os04g41100.5	cyclin-dependent kinase G-2, putative, expressed	PF00069	PTHR24056,PTHR24056:SF86	KOG0663	2.7.11.22	K08818	GO:0005575,GO:0006468,GO:0004672,GO:0004674,GO:0005524,GO:0016301
AT2G22990.6	2471	2309	2298	2500	1957	2081	2212	2216	2054	1965	2384	2468	-0.01	-0.13	-0.27	-0.02	-0.13	0.25	0.01	sinapoylglucose 1	LOC_Os10g01110.1	OsSCP44 - Putative Serine Carboxypeptidase homologue, expressed	PF00450	PTHR11802,PTHR11802:SF7	KOG1282	2.3.1.92,3.4.16.-	K09757	GO:0012505,GO:0006508,GO:0009698,GO:0004185,GO:0016754
AT5G63370.2	2471	3104	3169	3356	2973	3110	3355	3001	2496	2509	1961	2136	-0.23	-0.06	0.29	0.67	0.63	0.16	0.28	Protein kinase superfamily protein	LOC_Os04g41100.2	cyclin-dependent kinase G-2, putative, expressed	PF00069	PTHR24056,PTHR24056:SF86	KOG0663	2.7.11.22	K08818	GO:0005575,GO:0006468,GO:0004672,GO:0004674,GO:0005524,GO:0016301
AT2G45460.4	2469	3093	138	153	2426	2512	151	141	2486	2409	110	138	4.26	4.08	4.3	0.23	0.23	0.18	0.01
AT1G52740.1	2468	1830	1190	1271	1741	1535	1509	1769	1644	1500	1589	1710	0.81	0	-0.07	-0.42	-0.01	0.45	0.06	histone H2A protein 9	LOC_Os03g06670.1	Core histone H2A/H2B/H3/H4 domain containing protein, putative, expressed	PF00125		KOG1757		K11251	GO:0005773,GO:0009909,GO:0016048,GO:0042742,GO:0003677
AT2G45460.2	2467	3092	138	153	2426	2511	151	141	2487	2408	110	138	4.26	4.08	4.3	0.23	0.23	0.18	0.01	SMAD/FHA domain-containing protein	LOC_Os03g03560.1	FHA domain containing protein, putative, expressed	PF00498	PTHR12348,PTHR12348:SF12				GO:0009507,GO:0005515,GO:0006355,GO:0003700
AT1G68560.1	2468	3414	4394	4309	3314	3611	4690	4119	2642	2800	2924	2887	-0.57	-0.35	-0.09	0.58	0.6	0.11	0.35	alpha-xylosidase 1	LOC_Os01g03950.1	glycosyl hydrolase, family 31, putative, expressed	PF01055	PTHR22762:SF9,PTHR22762	KOG1065			GO:0005618,GO:0009505,GO:0009507,GO:0048046,GO:0010411,GO:0045493,GO:0046686,GO:0004553,GO:0009044,GO:0046556,GO:0005975
AT5G66140.1	2464	1686	335	322	1791	1606	431	427	1953	1863	519	451	2.66	1.99	1.98	-0.56	-0.18	0.12	-0.17	proteasome alpha subunit D2	LOC_Os08g43540.1	peptidase, T1 family, putative, expressed	PF00227,PF10584	PTHR11599,PTHR11599:SF15	KOG0183	3.4.25.1	K02731	GO:0000502,GO:0005773,GO:0005839,GO:0009507,GO:0019773,GO:0006511,GO:0004175,GO:0004298,GO:0008233,GO:0051603
AT3G53740.4	2464	1349	1543	1677	1355	1269	1774	2027	1555	1310	2856	2813	0.24	-0.53	-0.98	-0.82	-0.58	0.41	-0.13	Ribosomal protein L36e family protein	LOC_Os05g38520.1	60S ribosomal protein L36-2, putative, expressed	PF01158	PTHR10114	KOG3452			GO:0005840,GO:0005886,GO:0016020,GO:0022625,GO:0022626,GO:0006412,GO:0003735,GO:0005622
AT2G41100.5	2463	1689	1363	1628	1940	1722	1004	1044	2436	2345	2039	1891	0.47	0.84	0.28	-0.39	-0.94	-0.2	-0.38
AT1G79930.1	2460	2999	2870	2809	3006	2979	2985	2679	3443	3608	2274	2128	-0.06	0.08	0.68	0.37	0.36	-0.37	-0.24	heat shock protein 91	LOC_Os01g08560.1	DnaK family protein, putative, expressed	PF00012	PTHR19375,PTHR19375:SF14	KOG0103			GO:0005634,GO:0005886,GO:0006457,GO:0009408,GO:0046686,GO:0005524
AT3G28710.1	2458	2260	1917	1874	2332	2509	2097	1996	2042	2204	1721	1670	0.32	0.24	0.32	0.16	0.27	0.15	0.19	ATPase, V0/A0 complex, subunit C/D	LOC_Os01g40470.1	vacuolar ATP synthase subunit d, putative, expressed	PF01992	PTHR11028	KOG2957	3.6.3.14	K02146	GO:0000325,GO:0005773,GO:0005774,GO:0005886,GO:0015986,GO:0015992,GO:0015078,GO:0046961,GO:0015991,GO:0033177
AT2G22990.4	2457	2362	2319	2555	1983	2164	2229	2268	2070	2001	2385	2455	-0.02	-0.12	-0.25	0.01	-0.11	0.24	0.03	sinapoylglucose 1	LOC_Os04g09720.2	OsSCP22 - Putative Serine Carboxypeptidase homologue, expressed	PF00450	PTHR11802,PTHR11802:SF7	KOG1282	2.3.1.92,3.4.16.-	K09757	GO:0012505,GO:0006508,GO:0009698,GO:0004185,GO:0016754
AT2G39010.1	2457	2216	2341	2506	2293	2144	2373	2350	2703	2512	2960	2719	-0.05	-0.09	-0.12	-0.23	-0.27	-0.16	-0.23	plasma membrane intrinsic protein 2E	LOC_Os07g26690.1	aquaporin protein, putative, expressed	PF00230	PTHR19139,PTHR19139:SF27	KOG0223		K09872	GO:0005886,GO:0016020,GO:0006810,GO:0009624,GO:0015250,GO:0005215
AT2G39010.2	2457	2202	2325	2501	2262	2135	2364	2344	2726	2486	2936	2707	-0.05	-0.1	-0.11	-0.23	-0.26	-0.16	-0.25
AT2G45460.3	2454	3043	135	152	2380	2485	150	137	2456	2381	110	138	4.26	4.09	4.29	0.21	0.21	0.18	0.01	SMAD/FHA domain-containing protein	LOC_Os03g03560.1	FHA domain containing protein, putative, expressed	PF00498	PTHR12348,PTHR12348:SF12				GO:0009507,GO:0005515,GO:0006355,GO:0003700
AT1G23130.1	2448	1542	1453	1721	2113	2133	2308	2665	2261	1827	2760	2645	0.33	-0.23	-0.4	-0.77	-0.12	-0.03	0.05	Polyketide cyclase/dehydrase and lipid transport superfamily protein	LOC_Os04g39150.1	pathogenesis-related Bet v I family protein, putative, expressed	PF00407					GO:0005575,GO:0006952,GO:0009607,GO:0003674
AT1G70490.1	2447	1908	1344	1611	1706	1925	1775	1949	2127	2079	2188	2104	0.56	-0.04	-0.03	-0.54	-0.2	0.05	-0.21	Ras-related small GTP-binding family protein	LOC_Os01g59790.3	ADP-ribosylation factor, putative, expressed	PF00025	PTHR11711	KOG0070		K07977	GO:0005773,GO:0005886,GO:0006499,GO:0005525,GO:0016004,GO:0005622,GO:0007264
AT5G60600.3	2446	2923	3225	3075	2770	2913	3175	2952	3117	3377	2001	2133	-0.23	-0.11	0.65	0.61	0.57	-0.27	-0.19	4-hydroxy-3-methylbut-2-enyl diphosphate synthase	LOC_Os02g39160.1	hydroxymethylbutenyl 4-diphosphate synthase, putative, expressed	PF04551			1.17.7.1	K03526	GO:0009507,GO:0009570,GO:0009941,GO:0008299,GO:0009416,GO:0009617,GO:0009862,GO:0019288,GO:0046429,GO:0051539,GO:0016114,GO:0055114
AT2G42590.1	2446	1868	1616	1748	1965	1996	1741	1907	2005	1947	1879	1867	0.36	0.12	0.08	-0.15	-0.04	0.13	0	general regulatory factor 9	LOC_Os08g33370.2	14-3-3 protein, putative, expressed	PF00244	PTHR18860	KOG0841			GO:0005634,GO:0005737,GO:0005886,GO:0009570,GO:0005509,GO:0045309,GO:0019904
AT4G27050.1	2445	2427	917	967	1830	1874	1118	993	2108	2173	925	943	1.37	0.81	1.2	0.01	0.18	0.19	-0.21	F-box/RNI-like superfamily protein	LOC_Os10g03690.1	OsFBX346 - F-box domain containing protein, expressed	PF07723,PF00646					GO:0005575,GO:0008150,GO:0003674,GO:0005515
AT5G35360.1	2445	2981	2753	2642	2565	2765	2720	2484	2445	2485	2347	2400	0.01	0.03	0.05	0.18	0.13	0.14	0.11	acetyl Co-enzyme a carboxylase biotin carboxylase subunit	LOC_Os12g41250.1	methylcrotonoyl-CoA carboxylase subunit alpha, mitochondrial precursor, putative, expressed	PF02785,PF02786,PF00289	PTHR18866,PTHR18866:SF55		6.3.4.14,6.4.1.2	K01961	GO:0009507,GO:0009570,GO:0009941,GO:0006633,GO:0003989,GO:0004075,GO:0003824,GO:0008152,GO:0016874,GO:0005524
AT2G42590.2	2444	1868	1614	1747	1963	1994	1741	1905	2005	1946	1877	1866	0.36	0.12	0.08	-0.16	-0.04	0.13	0	general regulatory factor 9	LOC_Os02g36974.2	14-3-3 protein, putative, expressed	PF00244	PTHR18860	KOG0841			GO:0005634,GO:0005737,GO:0005886,GO:0009570,GO:0005509,GO:0045309,GO:0019904
AT4G38800.1	2445	2117	2127	2402	2212	2199	2391	2398	2113	1899	2779	2568	0.01	-0.12	-0.41	-0.24	-0.16	0.19	0.14	methylthioadenosine nucleosidase 1	LOC_Os06g02220.1	MTA/SAH nucleosidase, putative, expressed	PF01048	PTHR21234,PTHR21234:SF5		3.2.2.16	K01244	GO:0005886,GO:0009116,GO:0019509,GO:0003824,GO:0008930
AT3G60300.1	2441	1920	1988	1922	1999	1929	1939	1983	1824	1729	2310	2041	0.16	0	-0.29	-0.15	-0.15	0.3	0.14	RWD domain-containing protein	LOC_Os11g35870.2	RWD domain containing protein, expressed	PF05773	PTHR12292:SF2,PTHR12292	KOG4445	6.3.2.19	K10640	GO:0008270,GO:0005515
AT2G45460.1	2441	2976	133	147	2342	2441	148	132	2404	2335	109	137	4.28	4.1	4.27	0.18	0.18	0.19	0.01	SMAD/FHA domain-containing protein	LOC_Os03g03560.1	FHA domain containing protein, putative, expressed	PF00498	PTHR12348,PTHR12348:SF12				GO:0009507,GO:0005515,GO:0006355,GO:0003700
AT1G19660.2	2439	2170	1576	1652	2212	2363	1659	1572	2272	2302	1808	1686	0.51	0.5	0.39	-0.11	-0.11	0.01	0	Wound-responsive family protein	LOC_Os08g26870.3	wound responsive protein, putative, expressed	PF02151,PF02577					GO:0009611,GO:0005515,GO:0006289,GO:0004518,GO:0003677
AT5G65670.2	2434	1955	2183	2024	2221	2090	2170	2047	1730	1888	2593	2344	0.06	0.03	-0.45	-0.23	-0.23	0.28	0.25	indole-3-acetic acid inducible 9	LOC_Os12g40890.1	OsIAA30 - Auxin-responsive Aux/IAA gene family member, expressed	PF02309					GO:0005634,GO:0009733,GO:0009734,GO:0010583,GO:0003700,GO:0006355
AT5G35360.2	2434	2974	2745	2635	2555	2756	2715	2469	2436	2480	2334	2391	0.01	0.03	0.06	0.19	0.13	0.14	0.11	acetyl Co-enzyme a carboxylase biotin carboxylase subunit	LOC_Os12g41250.1	methylcrotonoyl-CoA carboxylase subunit alpha, mitochondrial precursor, putative, expressed	PF02785,PF02786,PF00289	PTHR18866,PTHR18866:SF55		6.3.4.14,6.4.1.2	K01961	GO:0009507,GO:0009570,GO:0009941,GO:0006633,GO:0003989,GO:0004075,GO:0003824,GO:0008152,GO:0016874,GO:0005524
AT1G77180.2	2435	2710	2138	2092	2750	2623	2378	2178	2124	2184	1790	1843	0.28	0.24	0.25	0.22	0.33	0.26	0.32	chromatin protein family	LOC_Os02g52250.1	SKIP/SNW domain containing protein, expressed	PF02731	PTHR12096	KOG2441		K06063	GO:0005634,GO:0005730,GO:0008380,GO:0009651,GO:0009737,GO:0010555,GO:0016563,GO:0000398,GO:0005681
AT1G06570.1	2433	2350	1294	1321	2290	2350	1787	1700	1337	1436	1188	1102	0.87	0.41	0.28	0.19	0.61	0.79	0.74	phytoene desaturation 1	LOC_Os02g07160.1	glyoxalase family protein, putative, expressed	PF00903	PTHR11959	KOG0638	1.13.11.27	K00457	GO:0005739,GO:0005829,GO:0009507,GO:0010189,GO:0010236,GO:0016117,GO:0003868,GO:0009072
AT1G70490.2	2433	1899	1337	1601	1694	1906	1763	1938	2108	2058	2175	2091	0.56	-0.04	-0.03	-0.54	-0.2	0.06	-0.21	Ras-related small GTP-binding family protein	LOC_Os01g59790.3	ADP-ribosylation factor, putative, expressed	PF00025	PTHR11711	KOG0070		K07977	GO:0005773,GO:0005886,GO:0006499,GO:0005525,GO:0016004,GO:0005622,GO:0007264
AT2G41110.1	2430	1340	1356	1530	1390	1284	1345	1625	1509	1381	1856	1783	0.39	-0.15	-0.33	-0.33	-0.29	0.38	-0.11	calmodulin 2	LOC_Os07g48780.1	OsCam1-2 - Calmodulin, expressed	PF00036	PTHR23050:SF20,PTHR23050	KOG0027		K02183	GO:0009846,GO:0030163,GO:0005509,GO:0005515
AT1G02840.1	2428	2639	2121	2337	2274	2141	2299	2404	1771	1707	1907	1825	0.18	-0.09	-0.1	0.26	0.33	0.54	0.34	RNA-binding (RRM/RBD/RNP motifs) family protein	LOC_Os05g30140.1	RNA recognition motif containing protein, expressed	PF00076	PTHR10548	KOG0105		K12890	GO:0005634,GO:0016607,GO:0035061,GO:0000166,GO:0003676,GO:0003723
AT1G22300.1	2427	1636	1304	1439	1681	1715	1591	1699	1938	1918	2007	1868	0.57	0.05	-0.01	-0.5	-0.24	0.08	-0.18	general regulatory factor 10	LOC_Os08g33370.1	14-3-3 protein, putative, expressed	PF00244	PTHR18860	KOG0841			GO:0005737,GO:0005739,GO:0005886,GO:0009570,GO:0009737,GO:0009742,GO:0005524,GO:0045309,GO:0019904
AT5G65220.1	2427	1416	1813	1876	1729	1435	1872	2255	1841	1672	2979	2732	0.06	-0.38	-0.7	-0.63	-0.47	0.13	-0.15	Ribosomal L29 family protein	LOC_Os02g51790.1	ribosomal protein L29, putative, expressed	PF00831	PTHR10916	KOG3436			GO:0005840,GO:0009295,GO:0009507,GO:0009570,GO:0009941,GO:0006412,GO:0042254,GO:0003735,GO:0005622
AT3G63520.1	2426	2583	2617	2687	2940	2970	2796	2611	2800	2904	2674	2577	-0.08	0.13	0.12	0.01	0.04	-0.19	0.05	carotenoid cleavage dioxygenase 1	LOC_Os12g44310.2	carotenoid cleavage dioxygenase, putative, expressed	PF03055	PTHR10543,PTHR10543:SF1	KOG1285		K11159	GO:0005737,GO:0005773,GO:0005886,GO:0009414,GO:0016118,GO:0016121,GO:0016124,GO:0045549
AT5G65110.2	2426	3076	1763	1852	3136	3450	2247	2107	2958	3275	1272	1288	0.61	0.6	1.28	0.5	0.77	-0.18	0.08	acyl-CoA oxidase 2	LOC_Os11g39220.1	acyl-coenzyme A oxidase, putative, expressed	PF01756,PF02770,PF00441	PTHR10909,PTHR10909:SF94	KOG0135	1.3.3.6	K00232	GO:0005777,GO:0001676,GO:0006635,GO:0003997,GO:0016627,GO:0055114,GO:0003995
AT2G33040.1	2426	2183	2195	2236	2246	2352	2373	2320	2495	2456	2369	2246	0.06	-0.03	0.1	-0.06	0.02	-0.1	-0.11	gamma subunit of Mt ATP synthase	LOC_Os10g17280.1	ATP synthase gamma chain, putative, expressed	PF00231	PTHR11693:SF4,PTHR11693	KOG1531	3.6.3.14	K02136	GO:0005618,GO:0005634,GO:0005730,GO:0005737,GO:0005739,GO:0009507,GO:0016020,GO:0015986,GO:0015992,GO:0008270,GO:0046933,GO:0046961,GO:0045261
AT3G22890.1	2425	2437	2350	2312	3392	3531	3506	3149	3725	3904	2547	2266	0.06	0.06	0.66	-0.05	0.47	-0.65	-0.14	ATP sulfurylase 1	LOC_Os03g53230.1	bifunctional 3-phosphoadenosine 5-phosphosulfate synthetase, putative, expressed	PF01747	PTHR24799:SF2,PTHR24799	KOG0636	2.7.1.25,2.7.7.4	K13811	GO:0005886,GO:0009507,GO:0009570,GO:0009651,GO:0046686,GO:0004781,GO:0000103
AT1G02280.1	2424	1572	1525	1577	1688	1609	1805	1749	1520	1464	1965	1810	0.37	-0.11	-0.34	-0.28	-0.09	0.42	0.14	translocon at the outer envelope membrane of chloroplasts 33	LOC_Os03g13730.1	translocase of chloroplast 34, putative, expressed	PF04548	PTHR10903				GO:0009507,GO:0009707,GO:0009941,GO:0045036,GO:0003924,GO:0005515,GO:0005525,GO:0042803
AT5G60600.4	2424	2893	3186	3040	2742	2868	3135	2908	3075	3328	1982	2119	-0.23	-0.11	0.64	0.6	0.56	-0.27	-0.19
AT1G66260.2	2423	1946	2468	2473	1899	1887	2298	2367	2233	2134	2527	2455	-0.18	-0.3	-0.19	-0.01	-0.09	0	-0.21	RNA-binding (RRM/RBD/RNP motifs) family protein	LOC_Os06g14470.1	RNA recognition motif containing protein, putative, expressed	PF00076	PTHR19965	KOG0533		K12881	GO:0005575,GO:0008150,GO:0000166,GO:0003676
AT4G14120.1	2422	1000	917	989	1339	1123	1336	1322	313	269	1231	905	0.84	-0.11	-1.88	-0.16	0.32	2.56	2.08									GO:0005575,GO:0008150,GO:0003674
AT5G60600.5	2422	2895	3171	3034	2734	2864	3132	2907	3073	3328	1982	2114	-0.22	-0.11	0.64	0.6	0.56	-0.27	-0.19
AT1G26580.2	2421	2400	2296	2285	2545	2427	2188	2078	1701	1884	2138	2111	0.07	0.22	-0.25	0.11	0.01	0.43	0.47
AT1G70490.7	2419	1868	1320	1582	1662	1895	1734	1906	2080	2024	2163	2070	0.56	-0.03	-0.04	-0.55	-0.22	0.06	-0.21
AT5G63370.9	2418	3057	3127	3306	2930	3079	3326	2961	2440	2459	1897	2080	-0.23	-0.07	0.3	0.69	0.66	0.16	0.29
AT1G70490.4	2417	1870	1319	1584	1664	1895	1740	1912	2085	2029	2163	2075	0.56	-0.04	-0.04	-0.55	-0.21	0.06	-0.21
AT1G70490.5	2417	1869	1319	1583	1666	1897	1738	1910	2086	2030	2164	2079	0.56	-0.03	-0.04	-0.55	-0.22	0.06	-0.21
AT5G43940.2	2416	2058	1737	1852	2235	2326	2032	1987	2550	2518	1883	1672	0.32	0.18	0.51	0.01	0.18	-0.18	-0.15	GroES-like zinc-binding dehydrogenase family protein	LOC_Os02g57040.1	dehydrogenase, putative, expressed	PF00107,PF08240	PTHR11695,PTHR11695:SF4	KOG0022	1.1.1.1,1.1.1.284	K00121	GO:0005777,GO:0008219,GO:0009611,GO:0009751,GO:0010286,GO:0046292,GO:0048316,GO:0051903,GO:0080007,GO:0008270,GO:0016491,GO:0055114
AT1G02280.2	2415	1563	1521	1573	1681	1606	1799	1739	1514	1460	1956	1806	0.36	-0.11	-0.34	-0.28	-0.09	0.42	0.14	translocon at the outer envelope membrane of chloroplasts 33	LOC_Os03g13730.1	translocase of chloroplast 34, putative, expressed	PF04548	PTHR10903				GO:0009507,GO:0009707,GO:0009941,GO:0045036,GO:0003924,GO:0005515,GO:0005525,GO:0042803
AT1G70490.6	2415	1867	1318	1583	1664	1898	1738	1909	2086	2027	2164	2075	0.56	-0.03	-0.04	-0.55	-0.22	0.06	-0.21
AT2G05520.5	2414	1780	1562	1899	2460	2406	1074	1435	4826	2383	1526	1943	0.28	0.96	1.06	0	-0.47	-0.78	-0.57	glycine-rich protein 3			PF07172					GO:0012505,GO:0009269,GO:0009723,GO:0009737,GO:0009751,GO:0003674
AT2G28800.2	2410	3490	3737	3625	3339	3477	3584	3402	2994	3205	2495	2614	-0.32	-0.04	0.28	0.53	0.45	-0.07	0.14	63 kDa inner membrane family protein	LOC_Os01g05800.1	inner membrane protein, putative, expressed	PF02096	PTHR12428,PTHR12428:SF12			K03217	GO:0009507,GO:0009535,GO:0010027,GO:0045038,GO:0090342,GO:0015450,GO:0051205,GO:0016021
AT1G43670.1	2409	1971	1246	1300	1788	1837	1304	1272	1805	1773	1628	1649	0.78	0.49	0.13	-0.36	-0.35	0.29	0.02	Inositol monophosphatase family protein	LOC_Os01g64660.2	fructose-1,6-bisphosphatase, putative, expressed	PF00316		KOG1458	3.1.3.11	K03841	GO:0005575,GO:0005975,GO:0006000,GO:0042132,GO:0042578
AT1G79440.1	2408	2484	1476	1495	2308	2495	1766	1677	2026	2077	1226	1234	0.72	0.48	0.74	0.27	0.49	0.25	0.23	aldehyde dehydrogenase 5F1	LOC_Os02g07760.1	aldehyde dehydrogenase, putative, expressed	PF00171	PTHR11699:SF49,PTHR11699	KOG2451	1.2.1.16	K00135	GO:0005739,GO:0005759,GO:0009507,GO:0006540,GO:0006800,GO:0006950,GO:0009408,GO:0009416,GO:0009450,GO:0004028,GO:0004777,GO:0005507,GO:0051287,GO:0016491,GO:0008152,GO:0055114
AT5G63370.6	2408	3256	3328	3577	3022	3182	3481	3209	2703	2682	1972	2221	-0.29	-0.11	0.36	0.72	0.67	0.07	0.2
AT1G70490.3	2407	1857	1315	1574	1648	1879	1729	1897	2064	2013	2155	2066	0.56	-0.04	-0.05	-0.55	-0.22	0.06	-0.21	Ras-related small GTP-binding family protein	LOC_Os01g59790.1	ADP-ribosylation factor, putative, expressed	PF00025	PTHR11711	KOG0070		K07977	GO:0005773,GO:0005886,GO:0006499,GO:0005525,GO:0016004,GO:0005622,GO:0007264
AT2G31610.1	2405	1817	2251	2294	2120	2201	2380	2415	2091	2080	2902	2579	-0.11	-0.15	-0.39	-0.27	-0.19	0.02	0.05	Ribosomal protein S3 family protein	LOC_Os07g41750.1	40S ribosomal protein S3-1, putative, expressed	PF00189,PF07650	PTHR11760	KOG3181		K02985	GO:0005773,GO:0005886,GO:0009507,GO:0016020,GO:0022626,GO:0022627,GO:0006412,GO:0009628,GO:0009651,GO:0003735,GO:0005622,GO:0005840,GO:0003723
AT4G23850.1	2405	2652	2013	1964	2765	2919	2088	1970	2967	3025	1621	1720	0.35	0.49	0.84	0.25	0.28	-0.25	-0.08	AMP-dependent synthetase and ligase family protein	LOC_Os01g46750.1	AMP-binding enzyme, putative, expressed	PF00501	PTHR24096	KOG1256	6.2.1.3	K01897	GO:0005886,GO:0006633,GO:0003824,GO:0008152
AT5G61410.1	2404	2095	2639	2625	2206	2371	2648	2360	2669	2599	3879	3699	-0.23	-0.13	-0.52	-0.53	-0.6	-0.23	-0.2	D-ribulose-5-phosphate-3-epimerase	LOC_Os03g07300.1	ribulose-phosphate 3-epimerase, chloroplast precursor, putative, expressed	PF00834	PTHR11749	KOG3111	5.1.3.1	K01783	GO:0009507,GO:0009570,GO:0009579,GO:0009941,GO:0010319,GO:0048046,GO:0005975,GO:0009409,GO:0009624,GO:0009793,GO:0003824,GO:0004750
AT5G62390.1	2400	2113	2332	2417	2396	2407	2218	2124	1710	1698	2001	1956	-0.07	0.15	-0.22	0.26	0.13	0.41	0.5	BCL-2-associated athanogene 7	LOC_Os02g01520.1	IQ calmodulin-binding motif family protein, putative, expressed						GO:0005783,GO:0005886,GO:0006457,GO:0034605,GO:0034620,GO:0070417,GO:0005515,GO:0005516,GO:0051087
AT1G79930.2	2401	2962	2835	2772	2971	2948	2941	2646	3399	3565	2213	2078	-0.06	0.08	0.7	0.39	0.38	-0.38	-0.23	heat shock protein 91	LOC_Os01g08560.2	DnaK family protein, putative, expressed	PF00012	PTHR19375,PTHR19375:SF14	KOG0103			GO:0005634,GO:0005886,GO:0006457,GO:0009408,GO:0046686,GO:0005524
AT1G26580.3	2398	2363	2260	2242	2509	2381	2152	2058	1681	1865	2121	2082	0.08	0.22	-0.25	0.1	0	0.43	0.46
AT5G61410.2	2398	2093	2636	2623	2206	2370	2646	2357	2667	2597	3879	3695	-0.23	-0.13	-0.52	-0.53	-0.6	-0.23	-0.2	D-ribulose-5-phosphate-3-epimerase	LOC_Os03g07300.1	ribulose-phosphate 3-epimerase, chloroplast precursor, putative, expressed	PF00834	PTHR11749	KOG3111	5.1.3.1	K01783	GO:0009507,GO:0009570,GO:0009579,GO:0009941,GO:0010319,GO:0048046,GO:0005975,GO:0009409,GO:0009624,GO:0009793,GO:0003824,GO:0004750
AT1G77180.1	2396	2653	2100	2044	2706	2563	2315	2104	2072	2131	1767	1805	0.28	0.25	0.23	0.21	0.31	0.26	0.33	chromatin protein family	LOC_Os02g52250.1	SKIP/SNW domain containing protein, expressed	PF02731	PTHR12096	KOG2441		K06063	GO:0005634,GO:0005730,GO:0008380,GO:0009651,GO:0009737,GO:0010555,GO:0016563,GO:0000398,GO:0005681
AT4G27050.2	2395	2379	901	941	1767	1820	1090	967	2043	2123	900	916	1.37	0.8	1.2	0.02	0.18	0.2	-0.22	F-box/RNI-like superfamily protein	LOC_Os10g03690.1	OsFBX346 - F-box domain containing protein, expressed	PF07723,PF00646					GO:0005575,GO:0008150,GO:0003674,GO:0005515
AT5G16150.2	2395	2309	2238	2104	2652	2565	2313	2149	2478	2727	2009	1902	0.12	0.23	0.41	0.15	0.19	-0.15	0	plastidic GLC translocator	LOC_Os01g04190.2	transporter family protein, putative, expressed	PF00083	PTHR24063,PTHR24063:SF84	KOG0254			GO:0009941,GO:0016020,GO:0010353,GO:0005351,GO:0015144,GO:0022857,GO:0055085,GO:0016021
AT5G16150.1	2394	2306	2237	2101	2653	2565	2313	2146	2477	2729	2009	1900	0.12	0.23	0.41	0.15	0.19	-0.15	0	plastidic GLC translocator	LOC_Os01g04190.1	transporter family protein, putative, expressed	PF00083	PTHR24063,PTHR24063:SF84	KOG0254			GO:0009941,GO:0016020,GO:0010353,GO:0005351,GO:0015144,GO:0022857,GO:0055085,GO:0016021
AT2G35680.1	2392	2224	2320	2215	2641	2571	2052	1945	2086	2022	1676	1695	0.03	0.38	0.29	0.43	0.25	0.17	0.34	Phosphotyrosine protein phosphatases superfamily protein	LOC_Os10g41240.1	dual specificity protein phosphatase, putative, expressed	PF00782	PTHR10159:SF5,PTHR10159	KOG1719			GO:0005575,GO:0006470,GO:0016311,GO:0004725,GO:0008138,GO:0016791
AT4G12470.1	2392	1874	3088	3356	2092	2155	2925	3110	1754	1507	2485	2530	-0.6	-0.51	-0.62	0.36	0.27	0.39	0.38	azelaic acid induced 1	LOC_Os10g40614.1	LTPL147 - Protease inhibitor/seed storage/LTP family protein precursor, expressed	PF00234					GO:0012505,GO:0006869,GO:0009627,GO:0050832,GO:0008289
AT4G32730.1	2389	3148	1936	2992	1771	3086	2905	4088	3266	3139	2505	2740	0.17	-0.53	0.29	-0.09	0.42	-0.21	-0.4	Homeodomain-like protein	LOC_Os12g13570.1	MYB family transcription factor, putative, expressed	PF00249	PTHR10641	KOG0048			GO:0006355,GO:0045449,GO:0003677,GO:0003700,GO:0003713
AT2G22990.2	2388	2166	2185	2348	1858	1977	2081	2020	1928	1844	2296	2356	0.01	-0.1	-0.3	-0.04	-0.18	0.27	0.02	sinapoylglucose 1	LOC_Os10g01110.1	OsSCP44 - Putative Serine Carboxypeptidase homologue, expressed	PF00450	PTHR11802,PTHR11802:SF7	KOG1282	2.3.1.92,3.4.16.-	K09757	GO:0012505,GO:0006508,GO:0009698,GO:0004185,GO:0016754
AT1G56200.1	2388	2052	1683	2124	2237	1842	1928	2708	1959	1711	2156	2385	0.22	-0.18	-0.31	-0.25	0.03	0.27	0.15	embryo defective 1303	LOC_Os02g05890.1	EMB1303, putative, expressed						GO:0009507,GO:0009793,GO:0003674
AT3G52300.1	2388	1340	1318	1465	1714	1418	1464	1582	1674	1395	2164	2007	0.42	0.04	-0.44	-0.58	-0.45	0.28	0.03	ATP synthase D chain, mitochondrial	LOC_Os08g37320.1	expressed protein	PF05873	PTHR12700,PTHR12700:SF9	KOG3366	3.6.3.14	K02138	GO:0005730,GO:0005739,GO:0005886,GO:0009507,GO:0009535,GO:0009579,GO:0022626,GO:0009651,GO:0005507,GO:0008270,GO:0015986,GO:0015078,GO:0000276
AT5G67360.1	2386	3305	1652	1658	3214	3389	1256	1141	3805	3952	1172	1186	0.78	1.46	1.72	0.49	0.02	-0.45	-0.23	Subtilase family protein	LOC_Os03g40830.1	OsSub30 - Putative Subtilisin homologue, expressed	PF05922,PF00082,PF02225	PTHR10795,PTHR10795:SF17				GO:0005576,GO:0005618,GO:0009505,GO:0048046,GO:0006508,GO:0010214,GO:0048359,GO:0080001,GO:0004252,GO:0042802,GO:0043086
AT5G24690.1	2386	2964	3257	3026	2721	2887	3005	2836	2884	3140	2577	2617	-0.23	-0.06	0.21	0.27	0.17	-0.17	-0.1	Protein of unknown function (DUF3411)	LOC_Os12g18630.1	expressed protein	PF11891					GO:0005739,GO:0009507,GO:0009536,GO:0009706,GO:0009941,GO:0008150
AT3G16450.2	2385	1966	2577	2815	1816	1937	2155	2110	2362	2169	2309	2230	-0.31	-0.18	0	0.25	-0.09	-0.06	-0.27	Mannose-binding lectin superfamily protein	LOC_Os05g43240.1	jacalin-like lectin domain containing protein, expressed	PF01419	PTHR23244,PTHR23244:SF84				GO:0005634,GO:0009409,GO:0010043,GO:0003674
AT1G75950.1	2384	1549	1164	1187	1789	1669	1253	1356	1987	1867	1834	1620	0.74	0.41	0.16	-0.56	-0.41	0.03	-0.16	S phase kinase-associated protein 1	LOC_Os11g26910.1	SKP1-like protein 1B, putative, expressed	PF03931,PF01466	PTHR11165	KOG1724		K03094	GO:0000151,GO:0005634,GO:0005737,GO:0005819,GO:0005886,GO:0009524,GO:0019005,GO:0006511,GO:0007067,GO:0007140,GO:0045910,GO:0046686,GO:0004842,GO:0005515
AT5G59950.1	2384	2412	1583	2117	1757	2419	2218	2842	2443	2313	2235	2142	0.37	-0.28	0.12	-0.24	0.21	0.01	-0.19	RNA-binding (RRM/RBD/RNP motifs) family protein	LOC_Os03g17010.1	RNA recognition motif containing protein, putative, expressed	PF00076	PTHR19965	KOG0533		K12881	GO:0009507,GO:0008150,GO:0000166,GO:0003676
AT3G52300.2	2383	1337	1314	1463	1711	1417	1459	1578	1667	1394	2159	2005	0.42	0.04	-0.44	-0.58	-0.46	0.28	0.03	ATP synthase D chain, mitochondrial	LOC_Os08g37320.1	expressed protein	PF05873	PTHR12700,PTHR12700:SF9		3.6.3.14	K02138	GO:0005730,GO:0005739,GO:0005886,GO:0009507,GO:0009535,GO:0009579,GO:0022626,GO:0009651,GO:0005507,GO:0008270,GO:0015986,GO:0015078,GO:0000276
AT4G09320.1	2382	1168	958	1114	1208	934	1365	1817	1554	1380	2438	2340	0.78	-0.57	-0.7	-1.21	-0.59	0.27	-0.45	Nucleoside diphosphate kinase family protein	LOC_Os10g41410.2	nucleoside diphosphate kinase, putative, expressed	PF00334	PTHR11349	KOG0888	2.7.4.6	K00940	GO:0005773,GO:0005777,GO:0005886,GO:0009507,GO:0048046,GO:0009651,GO:0046686,GO:0004550,GO:0005524,GO:0006165,GO:0006183,GO:0006228,GO:0006241
AT3G13450.1	2381	2084	1056	1053	2175	2200	1259	1149	1359	1370	980	924	1.08	0.86	0.52	0.15	0.34	0.71	0.68	Transketolase family protein	LOC_Os07g07470.1	transketolase, putative, expressed	PF02779,PF02780	PTHR11624:SF21,PTHR11624	KOG0525	1.2.4.4	K00167	GO:0009416,GO:0009744,GO:0003824,GO:0003863,GO:0008152
AT3G49910.1	2381	1594	1835	2034	1747	1750	1876	2155	1975	1859	2890	2813	0.04	-0.21	-0.57	-0.56	-0.5	0.05	-0.13	Translation protein SH3-like family protein	LOC_Os12g05430.1	ribosomal protein L24, putative, expressed	PF00467	PTHR11143	KOG3401		K02898	GO:0005634,GO:0005730,GO:0005886,GO:0009507,GO:0015934,GO:0016020,GO:0022625,GO:0022626,GO:0006412,GO:0009409,GO:0003735
AT5G59950.5	2380	2411	1584	2118	1756	2416	2220	2841	2438	2315	2229	2142	0.37	-0.28	0.12	-0.24	0.21	0.01	-0.19	RNA-binding (RRM/RBD/RNP motifs) family protein	LOC_Os03g17010.1	RNA recognition motif containing protein, putative, expressed	PF00076	PTHR19965	KOG0533		K12881	GO:0009507,GO:0008150,GO:0000166,GO:0003676
AT4G16520.1	2379	1408	1025	1167	1852	1685	1210	1330	1730	1387	1409	1418	0.79	0.48	0.14	-0.37	-0.15	0.28	0.18	Ubiquitin-like superfamily protein	LOC_Os08g09240.1	autophagy-related protein, putative, expressed	PF02991	PTHR10969,PTHR10969:SF17	KOG1654		K08341	GO:0006914,GO:0008017
AT5G59950.4	2380	2405	1585	2117	1756	2417	2219	2836	2443	2315	2221	2142	0.37	-0.28	0.12	-0.24	0.21	0.01	-0.19	RNA-binding (RRM/RBD/RNP motifs) family protein	LOC_Os03g17010.1	RNA recognition motif containing protein, putative, expressed	PF00076	PTHR19965	KOG0533		K12881	GO:0009507,GO:0008150,GO:0000166,GO:0003676
AT2G44100.2	2374	2533	1956	2109	2483	2625	2208	2168	2943	2879	1715	1665	0.27	0.22	0.78	0.27	0.37	-0.25	-0.19	guanosine nucleotide diphosphate dissociation inhibitor 1	LOC_Os05g23860.1	rab GDP dissociation inhibitor alpha, putative, expressed	PF00996	PTHR11787	KOG1439			GO:0005575,GO:0015031,GO:0048227,GO:0005093
AT2G36460.2	2372	2250	1452	1527	2073	2413	1949	1823	2520	2570	1548	1452	0.63	0.25	0.76	-0.01	0.33	-0.14	-0.18	Aldolase superfamily protein	LOC_Os01g67860.1	fructose-bisphospate aldolase isozyme, putative, expressed	PF00274	PTHR11627	KOG1557	4.1.2.13	K01623	GO:0005739,GO:0005886,GO:0016020,GO:0006098,GO:0009651,GO:0046686,GO:0005507,GO:0004332,GO:0006096
AT5G21090.1	2372	1559	1481	1424	2053	1853	1449	1447	1881	1831	2055	1901	0.44	0.43	-0.09	-0.45	-0.45	0.08	0.07	Leucine-rich repeat (LRR) family protein	LOC_Os01g59440.1	BRASSINOSTEROID INSENSITIVE 1-associated receptor kinase 1 precursor, putative, expressed	PF00560,PF08263	PTHR24420:SF836,PTHR24420				GO:0012505,GO:0007165,GO:0005515
AT2G38110.1	2369	2943	1849	2973	1740	2914	2807	3947	3134	2994	2498	2771	0.14	-0.54	0.22	-0.13	0.36	-0.21	-0.4	glycerol-3-phosphate acyltransferase 6	LOC_Os01g63580.1	glycerol-3-phosphate acyltransferase, putative, expressed	PF01553	PTHR15486		2.3.1.15	K13508	GO:0008152,GO:0009908,GO:0010143,GO:0003841,GO:0008415,GO:0016746
AT1G07770.1	2367	1493	1929	2181	1912	1636	1905	2176	2047	1672	3228	3089	-0.09	-0.2	-0.76	-0.62	-0.63	0.05	-0.07	ribosomal protein S15A	LOC_Os02g27760.1	40S ribosomal protein S15a, putative, expressed	PF00410	PTHR11758	KOG1754			GO:0005618,GO:0005886,GO:0016020,GO:0022626,GO:0022627,GO:0006412,GO:0003735,GO:0005622,GO:0005840
AT4G33080.2	2366	2895	1976	2784	1767	2771	2739	3673	2986	2849	2407	2590	0.14	-0.5	0.22	-0.07	0.36	-0.15	-0.36	AGC (cAMP-dependent, cGMP-dependent and protein kinase C) kinase family protein	LOC_Os01g09200.1	AGC_AGC_other_NDRh_TRCd.1 - ACG kinases include homologs to PKA, PKG and PKC, expressed	PF00433,PF00069	PTHR24358:SF32,PTHR24358	KOG0605			GO:0005575,GO:0006468,GO:0016301,GO:0004672,GO:0005524,GO:0004674
AT3G60300.2	2366	1878	1916	1859	1918	1863	1893	1937	1782	1686	2264	2001	0.17	-0.02	-0.3	-0.18	-0.16	0.29	0.13	RWD domain-containing protein	LOC_Os11g35870.2	RWD domain containing protein, expressed	PF05773	PTHR12292:SF2,PTHR12292	KOG4445	6.3.2.19	K10640	GO:0008270,GO:0005515
AT3G04920.1	2365	1248	1423	1531	1332	1419	1581	1818	1549	1340	2584	2425	0.29	-0.31	-0.79	-0.76	-0.56	0.32	-0.07	Ribosomal protein S24e family protein	LOC_Os06g36160.1	40S ribosomal protein S24, putative, expressed	PF01282	PTHR10496	KOG3424		K02974	GO:0005730,GO:0005840,GO:0005886,GO:0009507,GO:0016020,GO:0022626,GO:0022627,GO:0006412,GO:0042254,GO:0000166,GO:0003735,GO:0005622
AT4G38920.1	2363	1746	1815	1866	1707	1860	1976	1977	1962	1867	2412	2190	0.16	-0.15	-0.26	-0.32	-0.22	0.1	-0.1	vacuolar-type H(+)-ATPase C3	LOC_Os02g34510.1	vacuolar ATP synthase, putative, expressed	PF00137	PTHR10263	KOG0232	3.6.3.14	K02155	GO:0005773,GO:0015986,GO:0016887,GO:0015078,GO:0015991,GO:0033177
AT4G31290.1	2362	1809	1664	1794	1459	1423	2020	2141	1055	1039	2086	1977	0.27	-0.53	-0.96	-0.23	0.03	0.99	0.46	ChaC-like family protein	LOC_Os02g26700.1	cation transport regulator-like protein 1, putative, expressed	PF04752	PTHR12192	KOG3182			GO:0005575,GO:0008150,GO:0003674
AT3G16450.1	2362	1917	2536	2758	1778	1897	2107	2066	2324	2124	2288	2202	-0.31	-0.18	-0.01	0.24	-0.11	-0.06	-0.28	Mannose-binding lectin superfamily protein	LOC_Os05g43240.1	jacalin-like lectin domain containing protein, expressed	PF01419	PTHR23244,PTHR23244:SF84				GO:0005634,GO:0009409,GO:0010043,GO:0003674
AT5G63370.8	2360	3171	3238	3500	2976	3138	3371	3147	2635	2614	1909	2152	-0.28	-0.09	0.37	0.73	0.68	0.08	0.22
AT5G47110.1	2356	1513	2286	2366	1573	1651	2362	2456	1900	1857	3211	3043	-0.27	-0.58	-0.74	-0.43	-0.38	0.04	-0.22	Chlorophyll A-B binding family protein	LOC_Os02g03330.1	expressed protein	PF00504					GO:0009507,GO:0009535,GO:0009765,GO:0003674
AT1G56200.2	2354	2018	1661	2095	2203	1817	1901	2662	1929	1686	2126	2346	0.22	-0.18	-0.31	-0.25	0.03	0.27	0.15	embryo defective 1303	LOC_Os02g05890.1	EMB1303, putative, expressed						GO:0009507,GO:0009793,GO:0003674
AT2G05540.1	2353	1872	1169	1357	1775	1607	1161	1526	1910	1358	1668	1717	0.74	0.33	-0.05	-0.42	-0.33	0.37	0.05	Glycine-rich protein family			PF07172					GO:0012505
AT4G36130.1	2352	1668	1935	2013	1583	1804	2215	2032	1927	1852	3073	2479	0.03	-0.33	-0.56	-0.49	-0.39	0.09	-0.16	Ribosomal protein L2 family	LOC_Os12g38000.1	60S ribosomal protein L8, putative, expressed	PF00181,PF03947	PTHR13691:SF4,PTHR13691	KOG2309		K02938	GO:0005773,GO:0005840,GO:0005886,GO:0022625,GO:0022626,GO:0006412,GO:0003735,GO:0005622
AT1G76810.1	2352	3417	3260	3259	2834	3422	3160	3083	3116	3318	2468	2544	-0.18	0	0.36	0.38	0.32	-0.16	-0.04	eukaryotic translation initiation factor 2 (eIF-2) family protein	LOC_Os05g51500.1	eukaryotic translation initiation factor 5B, putative, expressed	PF00009,PF03144,PF11987	PTHR23115:SF41,PTHR23115	KOG1144		K03243	GO:0005886,GO:0003924,GO:0005525,GO:0008135
AT3G58500.1	2352	2230	2007	2089	2239	2210	2243	2105	2203	2069	2270	2122	0.16	0.03	-0.04	-0.1	-0.01	0.1	0.06	protein phosphatase 2A-4	LOC_Os03g59060.2	OsPP2Ac-2 - Phosphatase 2A isoform 2 belonging to family 2, expressed	PF00149	PTHR11668,PTHR11668:SF21	KOG0371	3.1.3.16	K04382	GO:0000159,GO:0005634,GO:0005730,GO:0005737,GO:0006470,GO:0004722,GO:0016787
[truncated: 44,874 more rows]
